# Supplementary material for: Uncertainty in identifying local extinctions: the distribution of missing data and its effects on biodiversity measures
Source: Biol Lett. 2016 Mar;12(3):20150824. doi: 10.1098/rsbl.2015.0824 (PMC4843216; doi:10.1098/rsbl.2015.0824)
Supplement: BoakesEtAlBiolLettersSupplMaterial1 [file rsbl20150824supp1.xlsx]

## Sheet: tblAllCellsRealm1980DataStatus
Supplementary Material 1. The realm, data-absence status, protected area status, biome and mean value of Human Influence Index for each half degree grid cell.
Realm	DataPost1980	Protected	Biome	HIIMean
IM	FALSE	TRUE	Anthrome	18.4988
IM	FALSE	TRUE	Anthrome	14.7784
IM	FALSE	FALSE	Anthrome	14.9675
IM	FALSE	TRUE	Anthrome	14.1677
IM	FALSE	TRUE	Grassland	14.6667
IM	FALSE	FALSE	Anthrome	16.8949
IM	FALSE	FALSE	Anthrome	14.8215
IM	FALSE	FALSE	Anthrome	22.3093
IM	FALSE	FALSE	Anthrome	12.6564
IM	FALSE	FALSE	Anthrome	16.7982
IM	FALSE	TRUE	NA	17.7253
IM	FALSE	FALSE	Grassland	22.4718
IM	FALSE	TRUE	Anthrome	21.319
IM	FALSE	TRUE	Forest	18.041
IM	FALSE	FALSE	Grassland	21.6997
IM	FALSE	TRUE	Anthrome	16.8225
IM	FALSE	TRUE	Anthrome	15.042
IM	FALSE	TRUE	Anthrome	18.2933
IM	FALSE	FALSE	Forest	16.4929
IM	FALSE	TRUE	Anthrome	22.1174
IM	FALSE	TRUE	Anthrome	10.1275
IM	FALSE	FALSE	NA	13.7561
IM	FALSE	TRUE	Grassland	14.4317
IM	FALSE	FALSE	Anthrome	21.3369
IM	FALSE	TRUE	Anthrome	29.2339
IM	FALSE	FALSE	Anthrome	25.7932
IM	FALSE	FALSE	Forest	6.17943
IM	FALSE	FALSE	Anthrome	20.2165
IM	FALSE	TRUE	Anthrome	20.2674
IM	FALSE	TRUE	Anthrome	21.0669
IM	FALSE	TRUE	Anthrome	17.3946
IM	FALSE	TRUE	Anthrome	19.84
IM	FALSE	FALSE	Anthrome	28.3788
IM	FALSE	FALSE	Anthrome	40.0137
IM	FALSE	TRUE	Anthrome	22.1303
IM	FALSE	TRUE	Anthrome	20.2549
IM	FALSE	TRUE	Anthrome	20.0317
IM	FALSE	FALSE	Anthrome	26.7158
IM	FALSE	FALSE	Anthrome	28.8662
IM	FALSE	FALSE	Anthrome	23.1318
IM	FALSE	FALSE	NA	17.4157
IM	FALSE	FALSE	NA	13.7063
IM	FALSE	FALSE	Anthrome	32.2885
IM	FALSE	FALSE	Forest	0
IM	FALSE	TRUE	Anthrome	25.5317
IM	FALSE	FALSE	Anthrome	33.3162
IM	FALSE	TRUE	Anthrome	25.4214
IM	FALSE	TRUE	Anthrome	32.5302
IM	FALSE	FALSE	Anthrome	24.1157
IM	FALSE	TRUE	Forest	0
IM	FALSE	TRUE	Forest	19.0936
IM	FALSE	TRUE	Anthrome	23.6113
IM	FALSE	FALSE	Forest	21.0141
IM	FALSE	TRUE	Anthrome	22.8791
IM	FALSE	FALSE	Anthrome	39.5333
IM	FALSE	TRUE	Forest	15.5398
IM	FALSE	TRUE	Forest	16.5583
IM	FALSE	FALSE	Anthrome	20.764
IM	FALSE	TRUE	Anthrome	20.263
IM	FALSE	TRUE	Forest	21.3631
IM	FALSE	TRUE	Forest	15.2332
IM	FALSE	TRUE	Anthrome	16.1259
IM	FALSE	TRUE	Forest	22.1472
IM	FALSE	FALSE	Anthrome	20.3897
IM	FALSE	TRUE	Forest	21.6535
IM	FALSE	TRUE	Forest	16.4422
IM	FALSE	FALSE	Forest	14.5619
IM	FALSE	TRUE	Anthrome	13.2684
IM	FALSE	FALSE	Forest	10.4055
IM	FALSE	FALSE	Forest	21.2571
IM	FALSE	TRUE	Forest	13.5983
IM	FALSE	TRUE	Anthrome	21.6668
IM	FALSE	FALSE	Anthrome	23.8881
IM	FALSE	FALSE	Anthrome	9.25903
IM	FALSE	FALSE	Anthrome	21.1982
IM	FALSE	TRUE	Forest	15.2711
IM	FALSE	FALSE	Forest	12.8285
IM	FALSE	FALSE	Forest	18.7529
IM	FALSE	FALSE	Forest	9.87955
IM	FALSE	TRUE	Forest	10.7344
IM	FALSE	FALSE	Forest	17.794
IM	FALSE	FALSE	Anthrome	21.2788
IM	FALSE	FALSE	Anthrome	25.0504
IM	FALSE	FALSE	Forest	18.0503
IM	FALSE	FALSE	Forest	8.12695
IM	FALSE	FALSE	Forest	11.5239
IM	FALSE	FALSE	Forest	20.9404
IM	FALSE	FALSE	Anthrome	4.3884
IM	FALSE	FALSE	Forest	13.5853
IM	FALSE	TRUE	Forest	9.59313
IM	FALSE	TRUE	Forest	15.8617
IM	FALSE	TRUE	Forest	14.7393
IM	FALSE	FALSE	Forest	25.9943
IM	FALSE	TRUE	Forest	12.8215
IM	FALSE	FALSE	Forest	16.7918
IM	FALSE	FALSE	Forest	13.3231
IM	FALSE	TRUE	Forest	10.4675
IM	FALSE	FALSE	Forest	8.81504
IM	FALSE	TRUE	Forest	21.0928
IM	FALSE	FALSE	Forest	12.172
IM	FALSE	TRUE	Forest	21.634
IM	FALSE	FALSE	Forest	17.8182
IM	FALSE	FALSE	Anthrome	20.119
IM	FALSE	FALSE	Forest	17.1039
IM	FALSE	FALSE	Forest	12.398
IM	FALSE	TRUE	Forest	23.9658
IM	FALSE	TRUE	Forest	14.1556
IM	FALSE	TRUE	Forest	18.1813
IM	FALSE	TRUE	Forest	16.8616
IM	FALSE	FALSE	Forest	13.1785
IM	FALSE	FALSE	Forest	1.91233
IM	FALSE	FALSE	Forest	14.8178
IM	FALSE	FALSE	Forest	13.584
IM	FALSE	FALSE	Forest	18.8054
IM	FALSE	FALSE	Forest	18.171
IM	FALSE	FALSE	Forest	14.2851
IM	FALSE	FALSE	Anthrome	16.4417
IM	FALSE	TRUE	Anthrome	18.5713
IM	FALSE	TRUE	Forest	20.0263
IM	FALSE	FALSE	Forest	16.6592
IM	FALSE	FALSE	Forest	3.39282
IM	FALSE	TRUE	Forest	16.7541
IM	FALSE	FALSE	Forest	14.2018
IM	FALSE	FALSE	Forest	24.3913
IM	FALSE	FALSE	Forest	23.2149
IM	FALSE	FALSE	Anthrome	13.1363
IM	FALSE	FALSE	Forest	13.2084
IM	FALSE	TRUE	Forest	3.86915
IM	FALSE	FALSE	Forest	4.10068
IM	FALSE	FALSE	Forest	4.92352
IM	FALSE	FALSE	Forest	9.05515
IM	FALSE	FALSE	Forest	6.21228
IM	FALSE	TRUE	Forest	17.0893
IM	FALSE	TRUE	Forest	18.0363
IM	FALSE	FALSE	Forest	23.0918
IM	FALSE	TRUE	Forest	15.5689
IM	FALSE	FALSE	Forest	9.58273
IM	FALSE	FALSE	Forest	18.3154
IM	FALSE	TRUE	Anthrome	16.2752
IM	FALSE	TRUE	Forest	7.59287
IM	FALSE	FALSE	Forest	8.58741
IM	FALSE	FALSE	Forest	5.60978
IM	FALSE	FALSE	Forest	7.74974
IM	FALSE	FALSE	Forest	13.388
IM	FALSE	FALSE	Forest	12.1261
IM	FALSE	FALSE	Forest	9.81407
IM	FALSE	FALSE	Forest	9.22547
IM	FALSE	FALSE	Forest	17.5546
IM	FALSE	FALSE	Forest	19.5747
IM	FALSE	FALSE	Forest	17.3244
IM	FALSE	TRUE	Forest	22.9123
IM	FALSE	FALSE	Forest	19.3383
IM	FALSE	TRUE	Forest	17.628
IM	FALSE	FALSE	Forest	5.21644
IM	FALSE	TRUE	Forest	22.5576
IM	FALSE	TRUE	Forest	16.2221
IM	FALSE	TRUE	Forest	27.6194
IM	FALSE	TRUE	Forest	14.9404
IM	FALSE	TRUE	Forest	3.5281
IM	FALSE	TRUE	Forest	3.97034
IM	FALSE	FALSE	Forest	6.58012
IM	FALSE	FALSE	Forest	8.80203
IM	FALSE	FALSE	Forest	5.51119
IM	FALSE	FALSE	Forest	3.20786
IM	FALSE	TRUE	Forest	21.7843
IM	FALSE	FALSE	Forest	19.2379
IM	FALSE	FALSE	Forest	16.5755
IM	FALSE	FALSE	Anthrome	32.1675
IM	FALSE	TRUE	Forest	14.1462
IM	FALSE	FALSE	Forest	15.3369
IM	FALSE	FALSE	Forest	7.50256
IM	FALSE	FALSE	Forest	4.37225
IM	FALSE	TRUE	Forest	4.10701
IM	FALSE	FALSE	Forest	3.60292
IM	FALSE	FALSE	Forest	0.71659
IM	FALSE	FALSE	Forest	10.3986
IM	FALSE	FALSE	Forest	15.3312
IM	FALSE	FALSE	Forest	16.0908
IM	FALSE	TRUE	Forest	25.7809
IM	FALSE	TRUE	Anthrome	24.0846
IM	FALSE	TRUE	Anthrome	23.3535
IM	FALSE	TRUE	Anthrome	15.0754
IM	FALSE	FALSE	Forest	5.42274
IM	FALSE	FALSE	Forest	3.468
IM	FALSE	TRUE	Anthrome	20.2164
IM	FALSE	TRUE	Anthrome	14.5397
IM	FALSE	TRUE	Anthrome	25.3424
IM	FALSE	TRUE	Forest	16.0308
IM	FALSE	FALSE	Forest	18.1038
IM	FALSE	FALSE	Forest	11.4794
IM	FALSE	FALSE	Forest	5.55905
IM	FALSE	FALSE	Forest	3.62825
IM	FALSE	FALSE	Forest	5.84677
IM	FALSE	FALSE	Forest	12.7592
IM	FALSE	FALSE	Forest	24.1539
IM	FALSE	FALSE	Forest	19.6275
IM	FALSE	FALSE	Forest	16.1033
IM	FALSE	FALSE	Anthrome	17.2222
IM	FALSE	TRUE	Forest	18.5193
IM	FALSE	FALSE	Forest	2.923
IM	FALSE	FALSE	Forest	5.19225
IM	FALSE	TRUE	Forest	18.6384
IM	FALSE	TRUE	Forest	19.0944
IM	FALSE	TRUE	Forest	16.8299
IM	FALSE	TRUE	Forest	6.52081
IM	FALSE	FALSE	Forest	5.76275
IM	FALSE	TRUE	Forest	8.16948
IM	FALSE	TRUE	Forest	11.4709
IM	FALSE	TRUE	Forest	6.81113
IM	FALSE	TRUE	Forest	24.3367
IM	FALSE	TRUE	Forest	20.4784
IM	FALSE	TRUE	Forest	19.0539
IM	FALSE	TRUE	Forest	19.452
IM	FALSE	TRUE	Forest	11.4173
IM	FALSE	TRUE	Forest	4.85874
IM	FALSE	TRUE	Forest	18.0158
IM	FALSE	TRUE	Forest	14.3902
IM	FALSE	TRUE	Forest	8.11655
IM	FALSE	FALSE	Anthrome	30.3941
IM	FALSE	TRUE	Anthrome	24.1569
IM	FALSE	TRUE	Forest	12.7318
IM	FALSE	FALSE	Anthrome	17.0039
IM	FALSE	TRUE	Forest	26.8396
IM	FALSE	TRUE	Forest	10.5113
IM	FALSE	TRUE	Forest	10.2266
IM	FALSE	TRUE	Forest	22.6803
IM	FALSE	TRUE	Forest	25.0847
IM	FALSE	FALSE	Anthrome	8.22659
IM	FALSE	TRUE	Forest	22.5427
IM	FALSE	FALSE	NA	34.1471
IM	FALSE	TRUE	Forest	33.573
IM	FALSE	TRUE	Forest	15.6134
IM	FALSE	TRUE	Forest	9.57986
IM	FALSE	TRUE	Forest	16.2146
IM	FALSE	FALSE	NA	14.1713
IM	FALSE	FALSE	Anthrome	25.3479
IM	FALSE	FALSE	Anthrome	31.9215
IM	FALSE	TRUE	Forest	19.6743
IM	FALSE	TRUE	Forest	13.2518
IM	FALSE	TRUE	Forest	21.2383
IM	FALSE	FALSE	Forest	15.8088
IM	FALSE	TRUE	Forest	7.08351
IM	FALSE	FALSE	Forest	18.5635
IM	FALSE	TRUE	Forest	18.6457
IM	FALSE	FALSE	Anthrome	32.8676
IM	FALSE	FALSE	Forest	25.6645
IM	FALSE	TRUE	Forest	24.931
IM	FALSE	TRUE	Forest	16.9292
IM	FALSE	TRUE	Forest	17.8678
IM	FALSE	TRUE	Forest	18.796
IM	FALSE	FALSE	NA	14.4316
IM	FALSE	FALSE	NA	36.0613
IM	FALSE	TRUE	Forest	20.6381
IM	FALSE	TRUE	Anthrome	27.1087
IM	FALSE	TRUE	Forest	18.2666
IM	FALSE	TRUE	Forest	23.452
IM	FALSE	TRUE	Forest	27.1834
IM	FALSE	TRUE	Forest	30.0414
IM	FALSE	TRUE	Forest	19.358
IM	FALSE	TRUE	Forest	31.879
IM	FALSE	TRUE	Forest	24.2633
IM	FALSE	TRUE	Forest	13.6844
IM	FALSE	TRUE	Forest	20.0216
IM	FALSE	FALSE	Forest	15.766
IM	FALSE	TRUE	Forest	20.0713
IM	FALSE	TRUE	Forest	25.5653
IM	FALSE	TRUE	Forest	21.352
IM	FALSE	TRUE	Forest	16.5161
IM	FALSE	FALSE	Forest	19.9193
IM	FALSE	TRUE	Anthrome	22.5073
IM	FALSE	TRUE	Anthrome	23.3202
IM	FALSE	FALSE	Forest	15.5505
IM	FALSE	FALSE	Forest	28.1903
IM	FALSE	FALSE	NA	32.5218
IM	FALSE	TRUE	Forest	22.6033
IM	FALSE	TRUE	Forest	18.169
IM	FALSE	FALSE	Forest	22.3299
IM	FALSE	TRUE	Forest	24.8158
IM	FALSE	TRUE	Forest	20.465
IM	FALSE	TRUE	Forest	19.6857
IM	FALSE	TRUE	Forest	19.6764
IM	FALSE	TRUE	Forest	13.5142
IM	FALSE	TRUE	Forest	22.2566
IM	FALSE	TRUE	Forest	19.8163
IM	FALSE	FALSE	Forest	19.2973
IM	FALSE	TRUE	Forest	23.7306
IM	FALSE	FALSE	Forest	27.1969
IM	FALSE	FALSE	Forest	13.8565
IM	FALSE	TRUE	Forest	21.5859
IM	FALSE	FALSE	Forest	15.4608
IM	FALSE	TRUE	Forest	18.0295
IM	FALSE	TRUE	Forest	20.437
IM	FALSE	TRUE	Forest	15.5032
IM	FALSE	TRUE	Forest	20.932
IM	FALSE	TRUE	Forest	22.438
IM	FALSE	FALSE	Forest	19.7721
IM	FALSE	TRUE	Forest	21.8404
IM	FALSE	TRUE	Forest	21.3307
IM	FALSE	TRUE	Forest	18.1948
IM	FALSE	TRUE	Forest	19.1064
IM	FALSE	FALSE	Forest	34.2465
IM	FALSE	TRUE	Anthrome	27.6894
IM	FALSE	TRUE	Anthrome	22.6292
IM	FALSE	TRUE	Forest	19.3229
IM	FALSE	TRUE	Forest	21.3068
IM	FALSE	TRUE	NA	14.6549
IM	FALSE	TRUE	Anthrome	23.0613
IM	FALSE	TRUE	Anthrome	22.317
IM	FALSE	TRUE	Anthrome	22.8217
IM	FALSE	TRUE	Forest	23.4027
IM	FALSE	TRUE	Anthrome	30.3568
IM	FALSE	TRUE	Forest	24.9217
IM	FALSE	TRUE	Forest	19.3794
IM	FALSE	TRUE	Anthrome	24.027
IM	FALSE	TRUE	Forest	20.8301
IM	FALSE	TRUE	Forest	31.8464
IM	FALSE	FALSE	Forest	21.9394
IM	FALSE	TRUE	Grassland	23.3616
IM	FALSE	FALSE	Forest	13.7077
IM	FALSE	FALSE	Forest	27.7765
IM	FALSE	TRUE	Forest	25.5407
IM	FALSE	TRUE	Forest	20.4684
IM	FALSE	FALSE	Anthrome	23.0199
IM	FALSE	FALSE	Anthrome	24.0223
IM	FALSE	TRUE	Forest	20.0452
IM	FALSE	TRUE	Forest	29.5475
IM	FALSE	TRUE	Forest	20.7703
IM	FALSE	TRUE	Forest	20.282
IM	FALSE	FALSE	Grassland	37.4104
IM	FALSE	FALSE	Anthrome	23.5991
IM	FALSE	TRUE	Forest	16.0127
IM	FALSE	TRUE	Forest	19.9323
IM	FALSE	TRUE	Anthrome	29.274
IM	FALSE	TRUE	Anthrome	27.4765
IM	FALSE	TRUE	Grassland	25.9625
IM	FALSE	TRUE	Forest	19.807
IM	FALSE	FALSE	Anthrome	22.8153
IM	FALSE	TRUE	Forest	17.3316
IM	FALSE	TRUE	Forest	26.8589
IM	FALSE	TRUE	Anthrome	26.4489
IM	FALSE	TRUE	Anthrome	23.9256
IM	FALSE	TRUE	Forest	16.8339
IM	FALSE	TRUE	Forest	21.2339
IM	FALSE	FALSE	Forest	37.5557
IM	FALSE	FALSE	Forest	22.0692
IM	FALSE	TRUE	Forest	32.9258
IM	FALSE	TRUE	Grassland	15.5811
IM	FALSE	TRUE	Anthrome	34.9265
IM	FALSE	TRUE	Forest	30
IM	FALSE	TRUE	Anthrome	24.5101
IM	FALSE	FALSE	Anthrome	22.9533
IM	FALSE	FALSE	NA	0
IM	FALSE	FALSE	Anthrome	28.605
IM	FALSE	FALSE	Anthrome	25.2027
IM	FALSE	FALSE	Forest	17.8227
IM	FALSE	FALSE	Anthrome	26.3905
IM	FALSE	TRUE	Grassland	27.0276
IM	FALSE	FALSE	Forest	25.1303
IM	FALSE	TRUE	Forest	24.1556
IM	FALSE	TRUE	Anthrome	15.1512
IM	FALSE	FALSE	Anthrome	21.9454
IM	FALSE	TRUE	Grassland	17.9365
IM	FALSE	TRUE	Anthrome	24.1446
IM	FALSE	TRUE	Anthrome	22.2885
IM	FALSE	TRUE	Anthrome	22.7136
IM	FALSE	TRUE	Forest	23.1265
IM	FALSE	FALSE	Forest	18.4561
IM	FALSE	TRUE	Grassland	23.8743
IM	FALSE	TRUE	Forest	19.1002
IM	FALSE	FALSE	Forest	19.2196
IM	FALSE	TRUE	Forest	20.2058
IM	FALSE	FALSE	Grassland	25.6294
IM	FALSE	TRUE	Grassland	18.4711
IM	FALSE	FALSE	Anthrome	21.5057
IM	FALSE	FALSE	Anthrome	21.3858
IM	FALSE	FALSE	Anthrome	30.9234
IM	FALSE	TRUE	Anthrome	18.619
IM	FALSE	FALSE	Forest	17.1834
IM	FALSE	TRUE	Forest	12.481
IM	FALSE	TRUE	Forest	19.1299
IM	FALSE	TRUE	Forest	13.4083
IM	FALSE	TRUE	Forest	17.7825
IM	FALSE	FALSE	Anthrome	19.9847
IM	FALSE	FALSE	Anthrome	19.8568
IM	FALSE	FALSE	Forest	23.1256
IM	FALSE	TRUE	Grassland	20.0395
IM	FALSE	TRUE	Grassland	24.161
IM	FALSE	TRUE	Grassland	21.225
IM	FALSE	TRUE	Forest	18.6867
IM	FALSE	FALSE	Forest	20.9076
IM	FALSE	FALSE	NA	18
IM	FALSE	TRUE	Forest	25.8394
IM	FALSE	TRUE	Forest	17.6841
IM	FALSE	TRUE	Anthrome	20.778
IM	FALSE	FALSE	Anthrome	23.0917
IM	FALSE	TRUE	Anthrome	22.21
IM	FALSE	TRUE	Forest	20.0664
IM	FALSE	TRUE	Grassland	17.61
IM	FALSE	FALSE	Anthrome	22.6956
IM	FALSE	FALSE	Anthrome	26.2823
IM	FALSE	TRUE	Anthrome	27.8522
IM	FALSE	FALSE	Anthrome	33.2005
IM	FALSE	TRUE	Grassland	21.7106
IM	FALSE	TRUE	Forest	30.9721
IM	FALSE	TRUE	Forest	19.9571
IM	FALSE	FALSE	Grassland	16.109
IM	FALSE	TRUE	Forest	21.8754
IM	FALSE	FALSE	Anthrome	23.4553
IM	FALSE	FALSE	Anthrome	23.2399
IM	FALSE	FALSE	Anthrome	33.8293
IM	FALSE	TRUE	Anthrome	38.2457
IM	FALSE	TRUE	Grassland	10.2081
IM	FALSE	FALSE	Forest	17.7352
IM	FALSE	TRUE	Forest	20.7189
IM	FALSE	FALSE	Forest	21.6205
IM	FALSE	TRUE	Grassland	17.4938
IM	FALSE	TRUE	Grassland	20.2175
IM	FALSE	FALSE	Anthrome	25.1795
IM	FALSE	FALSE	Anthrome	27.5719
IM	FALSE	FALSE	Grassland	40.2808
IM	FALSE	TRUE	Grassland	21.121
IM	FALSE	FALSE	Forest	19.7617
IM	FALSE	FALSE	Forest	23.0144
IM	FALSE	FALSE	Forest	21.8686
IM	FALSE	TRUE	Grassland	20.6847
IM	FALSE	TRUE	Grassland	26.794
IM	FALSE	FALSE	Anthrome	19.8377
IM	FALSE	TRUE	Anthrome	19.8111
IM	FALSE	FALSE	Grassland	21.1744
IM	FALSE	FALSE	Grassland	34.8051
IM	FALSE	FALSE	Grassland	37.3652
IM	FALSE	FALSE	Anthrome	28.2313
IM	FALSE	TRUE	Anthrome	27.0804
IM	FALSE	FALSE	Grassland	26.3306
IM	FALSE	TRUE	Forest	25.6997
IM	FALSE	FALSE	Grassland	26.9132
IM	FALSE	FALSE	Grassland	25.7762
IM	FALSE	FALSE	Anthrome	20.5461
IM	FALSE	FALSE	Anthrome	20.4209
IM	FALSE	FALSE	Anthrome	21.1398
IM	FALSE	FALSE	Anthrome	21.4201
IM	FALSE	FALSE	Anthrome	31.6343
IM	FALSE	TRUE	Anthrome	32.4514
IM	FALSE	TRUE	Forest	18.6524
IM	FALSE	TRUE	Anthrome	28.5238
IM	FALSE	FALSE	Forest	19.5965
IM	FALSE	TRUE	Forest	25.8094
IM	FALSE	TRUE	Grassland	22.3849
IM	FALSE	FALSE	Grassland	16.6636
IM	FALSE	FALSE	Anthrome	21.1922
IM	FALSE	TRUE	Grassland	27.2422
IM	FALSE	FALSE	Grassland	24.4123
IM	FALSE	TRUE	Forest	20.0541
IM	FALSE	TRUE	Anthrome	17.5447
IM	FALSE	FALSE	Grassland	32.9412
IM	FALSE	TRUE	Grassland	19.1982
IM	FALSE	TRUE	Grassland	18.2092
IM	FALSE	FALSE	Anthrome	22.4253
IM	FALSE	FALSE	Anthrome	24.244
IM	FALSE	TRUE	Grassland	14.6868
IM	FALSE	FALSE	Anthrome	25.5078
IM	FALSE	FALSE	Anthrome	31.8382
IM	FALSE	FALSE	NA	15.5233
IM	FALSE	FALSE	Grassland	24.1085
IM	FALSE	FALSE	Anthrome	23.532
IM	FALSE	FALSE	Grassland	21.1186
IM	FALSE	TRUE	Grassland	14.6147
IM	FALSE	TRUE	Anthrome	23.9781
IM	FALSE	TRUE	Anthrome	22.8806
IM	FALSE	FALSE	Grassland	29.6199
IM	FALSE	FALSE	Grassland	18.2102
IM	FALSE	TRUE	Grassland	22.5978
IM	FALSE	FALSE	Anthrome	22.3065
IM	FALSE	FALSE	Grassland	22.6299
IM	FALSE	FALSE	NA	0
IM	FALSE	FALSE	Grassland	21.4575
IM	FALSE	FALSE	Grassland	15.3327
IM	FALSE	TRUE	Grassland	12.5299
IM	FALSE	TRUE	Anthrome	27.2133
IM	FALSE	TRUE	Grassland	23.7487
IM	FALSE	TRUE	Forest	18.1108
IM	FALSE	FALSE	Grassland	24.7193
IM	FALSE	TRUE	Grassland	20.2872
IM	FALSE	FALSE	Anthrome	28.5527
IM	FALSE	FALSE	Anthrome	25.2411
IM	FALSE	TRUE	Grassland	12.8332
IM	FALSE	TRUE	Grassland	8.93809
IM	FALSE	FALSE	Anthrome	25.7821
IM	FALSE	TRUE	Forest	25.3197
IM	FALSE	FALSE	Anthrome	21.8962
IM	FALSE	FALSE	Anthrome	29.2364
IM	FALSE	FALSE	Anthrome	24.1179
IM	FALSE	FALSE	Grassland	15.6046
IM	FALSE	TRUE	Grassland	16.0463
IM	FALSE	TRUE	Grassland	19.6264
IM	FALSE	TRUE	Grassland	24.5192
IM	FALSE	TRUE	Grassland	15.1207
IM	FALSE	TRUE	Grassland	21.0734
IM	FALSE	TRUE	Anthrome	26.9611
IM	FALSE	TRUE	Anthrome	19.0052
IM	FALSE	FALSE	Grassland	26.5849
IM	FALSE	FALSE	Anthrome	23.4748
IM	FALSE	TRUE	Grassland	28.9001
IM	FALSE	TRUE	Grassland	28.3454
IM	FALSE	FALSE	Grassland	17.7281
IM	FALSE	FALSE	Anthrome	25.3673
IM	FALSE	TRUE	Grassland	23.4508
IM	FALSE	TRUE	Grassland	10.4727
IM	FALSE	TRUE	Grassland	13.3356
IM	FALSE	TRUE	Grassland	19.8044
IM	FALSE	TRUE	Grassland	16.0536
IM	FALSE	TRUE	Grassland	19.3249
IM	FALSE	TRUE	Grassland	23.0429
IM	FALSE	FALSE	Forest	31.554
IM	FALSE	TRUE	Forest	13.6438
IM	FALSE	FALSE	Grassland	22.906
IM	FALSE	FALSE	Grassland	19.5653
IM	FALSE	FALSE	Grassland	27.0619
IM	FALSE	TRUE	Anthrome	34.2341
IM	FALSE	TRUE	Anthrome	30.6642
IM	FALSE	FALSE	Grassland	21.6072
IM	FALSE	TRUE	Grassland	14.152
IM	FALSE	FALSE	Anthrome	25.6197
IM	FALSE	FALSE	Anthrome	25.3169
IM	FALSE	FALSE	Grassland	16.1439
IM	FALSE	TRUE	Anthrome	27.8106
IM	FALSE	TRUE	Grassland	12.801
IM	FALSE	TRUE	Grassland	16.7966
IM	FALSE	TRUE	Grassland	21.1896
IM	FALSE	TRUE	Anthrome	20.7552
IM	FALSE	TRUE	Forest	23.6267
IM	FALSE	FALSE	Grassland	21.9447
IM	FALSE	FALSE	Grassland	21.3153
IM	FALSE	FALSE	Grassland	25.2656
IM	FALSE	TRUE	Grassland	27.3283
IM	FALSE	FALSE	Grassland	24.4818
IM	FALSE	TRUE	Anthrome	24.3379
IM	FALSE	TRUE	Anthrome	23.891
IM	FALSE	TRUE	Grassland	22.2653
IM	FALSE	TRUE	Grassland	12.0313
IM	FALSE	FALSE	Anthrome	23.0148
IM	FALSE	FALSE	Anthrome	22.5484
IM	FALSE	FALSE	Grassland	8.67144
IM	FALSE	TRUE	Grassland	18.3495
IM	FALSE	TRUE	Grassland	19.9032
IM	FALSE	TRUE	Grassland	16.513
IM	FALSE	FALSE	Forest	25.3791
IM	FALSE	TRUE	Anthrome	17.4045
IM	FALSE	FALSE	Forest	13.7167
IM	FALSE	TRUE	Grassland	22.3851
IM	FALSE	FALSE	Grassland	24.8884
IM	FALSE	FALSE	Grassland	23.1514
IM	FALSE	FALSE	Anthrome	23.4667
IM	FALSE	TRUE	Anthrome	21.3884
IM	FALSE	FALSE	Grassland	19.5437
IM	FALSE	FALSE	Grassland	22.2063
IM	FALSE	TRUE	Grassland	12.243
IM	FALSE	TRUE	Grassland	8.98803
IM	FALSE	TRUE	Grassland	20.1701
IM	FALSE	TRUE	Grassland	16.0593
IM	FALSE	TRUE	Grassland	23.9731
IM	FALSE	FALSE	Anthrome	31.1995
IM	FALSE	TRUE	Grassland	24.018
IM	FALSE	FALSE	Anthrome	20.6524
IM	FALSE	FALSE	Anthrome	26.0861
IM	FALSE	FALSE	Anthrome	23.9683
IM	FALSE	FALSE	Grassland	16.6162
IM	FALSE	FALSE	Grassland	11.2157
IM	FALSE	TRUE	Grassland	10.0057
IM	FALSE	TRUE	Grassland	10.9253
IM	FALSE	TRUE	Grassland	15.2931
IM	FALSE	FALSE	Grassland	15.7248
IM	FALSE	TRUE	Forest	21.9165
IM	FALSE	TRUE	Grassland	48.7022
IM	FALSE	TRUE	Anthrome	31.8262
IM	FALSE	FALSE	Grassland	21.8923
IM	FALSE	FALSE	Grassland	23.91
IM	FALSE	FALSE	Anthrome	21.7784
IM	FALSE	FALSE	Anthrome	27.9105
IM	FALSE	TRUE	Grassland	19.1176
IM	FALSE	TRUE	Grassland	19.9763
IM	FALSE	TRUE	Grassland	22.9636
IM	FALSE	FALSE	Grassland	16.4683
IM	FALSE	FALSE	Grassland	14.2183
IM	FALSE	FALSE	Grassland	11.0403
IM	FALSE	FALSE	Grassland	22.3796
IM	FALSE	FALSE	Grassland	19.2992
IM	FALSE	FALSE	Grassland	15.327
IM	FALSE	TRUE	Grassland	12.327
IM	FALSE	FALSE	Forest	16.4157
IM	FALSE	TRUE	Grassland	30.2019
IM	FALSE	TRUE	Anthrome	23.5362
IM	FALSE	TRUE	Grassland	24.9261
IM	FALSE	TRUE	Grassland	17.6759
IM	FALSE	TRUE	Grassland	19.3247
IM	FALSE	TRUE	Grassland	23.0499
IM	FALSE	FALSE	Anthrome	26.3869
IM	FALSE	FALSE	Grassland	12.4243
IM	FALSE	FALSE	Grassland	23.2823
IM	FALSE	FALSE	Grassland	13.9945
IM	FALSE	FALSE	Grassland	11.7971
IM	FALSE	TRUE	Grassland	10.7068
IM	FALSE	TRUE	Grassland	15.7906
IM	FALSE	TRUE	Grassland	16.8616
IM	FALSE	FALSE	Forest	18.2068
IM	FALSE	TRUE	Forest	18.8837
IM	FALSE	TRUE	Anthrome	27.4581
IM	FALSE	FALSE	Anthrome	25.5429
IM	FALSE	FALSE	Anthrome	25.2242
IM	FALSE	FALSE	Grassland	29.424
IM	FALSE	TRUE	Grassland	23.2895
IM	FALSE	FALSE	Grassland	21.7357
IM	FALSE	FALSE	Grassland	17.2063
IM	FALSE	FALSE	Anthrome	24.3881
IM	FALSE	TRUE	Grassland	11.27
IM	FALSE	TRUE	Grassland	19.2276
IM	FALSE	FALSE	Grassland	20.6145
IM	FALSE	FALSE	Anthrome	22.4529
IM	FALSE	FALSE	Anthrome	24.3473
IM	FALSE	FALSE	Anthrome	21.0879
IM	FALSE	FALSE	Anthrome	21.8517
IM	FALSE	TRUE	Anthrome	25.1616
IM	FALSE	TRUE	Grassland	11.7557
IM	FALSE	TRUE	Grassland	19.7755
IM	FALSE	TRUE	Forest	19.3033
IM	FALSE	FALSE	Anthrome	28.4475
IM	FALSE	FALSE	Grassland	34.9811
IM	FALSE	TRUE	Grassland	19.5775
IM	FALSE	FALSE	Anthrome	22.1766
IM	FALSE	FALSE	Anthrome	22.7763
IM	FALSE	TRUE	Anthrome	21.1982
IM	FALSE	FALSE	Grassland	18.9207
IM	FALSE	FALSE	Grassland	21.0206
IM	FALSE	FALSE	Anthrome	28.0812
IM	FALSE	FALSE	Grassland	21.9776
IM	FALSE	FALSE	Grassland	11.4355
IM	FALSE	TRUE	Anthrome	22.7375
IM	FALSE	FALSE	Anthrome	20.8598
IM	FALSE	TRUE	Grassland	18.5468
IM	FALSE	FALSE	Grassland	16.0442
IM	FALSE	FALSE	Grassland	11.2047
IM	FALSE	FALSE	Grassland	13.6692
IM	FALSE	TRUE	Anthrome	25.8681
IM	FALSE	TRUE	Forest	33.621
IM	FALSE	FALSE	Grassland	27.1855
IM	FALSE	TRUE	Anthrome	18.3546
IM	FALSE	FALSE	Anthrome	25.7193
IM	FALSE	FALSE	Anthrome	25.5258
IM	FALSE	FALSE	Anthrome	30.1644
IM	FALSE	TRUE	Grassland	19.9048
IM	FALSE	FALSE	Anthrome	29.154
IM	FALSE	FALSE	Grassland	24.0026
IM	FALSE	FALSE	Grassland	15.0135
IM	FALSE	TRUE	Grassland	11.7914
IM	FALSE	TRUE	Anthrome	20.6616
IM	FALSE	FALSE	Forest	18.0133
IM	FALSE	TRUE	Forest	14.8172
IM	FALSE	FALSE	Grassland	13.7687
IM	FALSE	FALSE	Forest	16.5458
IM	FALSE	FALSE	Forest	19.731
IM	FALSE	TRUE	Anthrome	23.9253
IM	FALSE	TRUE	Anthrome	25.8647
IM	FALSE	FALSE	Grassland	32.2144
IM	FALSE	TRUE	Anthrome	21.1176
IM	FALSE	TRUE	Anthrome	26.2144
IM	FALSE	FALSE	Anthrome	26.0174
IM	FALSE	FALSE	Anthrome	22.9641
IM	FALSE	FALSE	Anthrome	23.8218
IM	FALSE	TRUE	Anthrome	22.6886
IM	FALSE	TRUE	Anthrome	26.1585
IM	FALSE	TRUE	Grassland	20.0099
IM	FALSE	FALSE	Grassland	20.1589
IM	FALSE	FALSE	Grassland	13.8039
IM	FALSE	FALSE	Grassland	12.8387
IM	FALSE	FALSE	Anthrome	26.7479
IM	FALSE	TRUE	Anthrome	23.6389
IM	FALSE	FALSE	Forest	11.5408
IM	FALSE	TRUE	Forest	15.4675
IM	FALSE	TRUE	Forest	18.1033
IM	FALSE	TRUE	Anthrome	28.1028
IM	FALSE	TRUE	Anthrome	26.9839
IM	FALSE	TRUE	Anthrome	23.4659
IM	FALSE	TRUE	Grassland	23.722
IM	FALSE	FALSE	Anthrome	25.6657
IM	FALSE	FALSE	Anthrome	20.6699
IM	FALSE	FALSE	Anthrome	22.7432
IM	FALSE	FALSE	Grassland	24.2006
IM	FALSE	FALSE	Grassland	20.8426
IM	FALSE	TRUE	Grassland	16.2859
IM	FALSE	TRUE	Grassland	19.1346
IM	FALSE	FALSE	Anthrome	18.3913
IM	FALSE	FALSE	Anthrome	25.6925
IM	FALSE	TRUE	Anthrome	26.6803
IM	FALSE	FALSE	Grassland	11.1626
IM	FALSE	TRUE	Forest	11.4186
IM	FALSE	FALSE	Forest	17.3325
IM	FALSE	TRUE	Forest	20.9807
IM	FALSE	TRUE	Forest	18.2157
IM	FALSE	TRUE	Forest	21.828
IM	FALSE	TRUE	Grassland	25.8929
IM	FALSE	FALSE	Anthrome	28.3059
IM	FALSE	FALSE	Anthrome	30.1431
IM	FALSE	TRUE	Anthrome	23.61
IM	FALSE	FALSE	Anthrome	23.9404
IM	FALSE	FALSE	Anthrome	23.051
IM	FALSE	FALSE	Anthrome	22.1371
IM	FALSE	TRUE	Grassland	18.4706
IM	FALSE	TRUE	Grassland	18.7966
IM	FALSE	FALSE	Anthrome	24.3221
IM	FALSE	TRUE	Grassland	22.3411
IM	FALSE	TRUE	Grassland	17.3598
IM	FALSE	TRUE	Grassland	21.4264
IM	FALSE	FALSE	Anthrome	28.4162
IM	FALSE	FALSE	Grassland	19.9542
IM	FALSE	FALSE	Forest	14.1467
IM	FALSE	TRUE	Grassland	14.2947
IM	FALSE	TRUE	Grassland	17.1915
IM	FALSE	FALSE	Anthrome	24.7539
IM	FALSE	FALSE	Anthrome	23.052
IM	FALSE	FALSE	Grassland	17.9246
IM	FALSE	FALSE	Forest	14.1368
IM	FALSE	TRUE	Forest	14.2458
IM	FALSE	TRUE	Forest	17.7469
IM	FALSE	TRUE	Forest	16.5806
IM	FALSE	FALSE	Forest	25.411
IM	FALSE	TRUE	Anthrome	37.8639
IM	FALSE	TRUE	Grassland	25.4373
IM	FALSE	TRUE	Grassland	22.6119
IM	FALSE	FALSE	Anthrome	28.7882
IM	FALSE	FALSE	Anthrome	27.4862
IM	FALSE	TRUE	Anthrome	21.7373
IM	FALSE	TRUE	Anthrome	20.2172
IM	FALSE	TRUE	Grassland	25.5617
IM	FALSE	TRUE	Grassland	20.4581
IM	FALSE	FALSE	Grassland	20.1223
IM	FALSE	FALSE	Grassland	20.0931
IM	FALSE	TRUE	Grassland	22.3124
IM	FALSE	TRUE	Grassland	22.0911
IM	FALSE	FALSE	Grassland	22.5208
IM	FALSE	FALSE	Grassland	19.0739
IM	FALSE	FALSE	Grassland	22.9706
IM	FALSE	TRUE	Anthrome	23.0739
IM	FALSE	FALSE	Anthrome	41.6946
IM	FALSE	FALSE	Anthrome	30.8961
IM	FALSE	FALSE	Anthrome	28.7294
IM	FALSE	FALSE	Forest	14.1087
IM	FALSE	TRUE	Grassland	14.7599
IM	FALSE	FALSE	Anthrome	21.1254
IM	FALSE	FALSE	Grassland	24.3577
IM	FALSE	FALSE	Grassland	15.0999
IM	FALSE	FALSE	Forest	14.9953
IM	FALSE	FALSE	Forest	9.56686
IM	FALSE	FALSE	Forest	17.3434
IM	FALSE	TRUE	Forest	21.3616
IM	FALSE	TRUE	Anthrome	35.0246
IM	FALSE	FALSE	Grassland	23.9336
IM	FALSE	FALSE	Grassland	25.0163
IM	FALSE	FALSE	Anthrome	34.3842
IM	FALSE	FALSE	Anthrome	22.8452
IM	FALSE	FALSE	Anthrome	20.5419
IM	FALSE	FALSE	Anthrome	22.5434
IM	FALSE	TRUE	Anthrome	25.7992
IM	FALSE	FALSE	Anthrome	22.3803
IM	FALSE	FALSE	Anthrome	28.6595
IM	FALSE	FALSE	Anthrome	27.943
IM	FALSE	FALSE	Grassland	23.4688
IM	FALSE	TRUE	Anthrome	23.5385
IM	FALSE	TRUE	Anthrome	25.6069
IM	FALSE	FALSE	Anthrome	27.8941
IM	FALSE	FALSE	Anthrome	33.8983
IM	FALSE	TRUE	Anthrome	29.7677
IM	FALSE	FALSE	Anthrome	30.9651
IM	FALSE	FALSE	Anthrome	22.7555
IM	FALSE	TRUE	Grassland	16.1483
IM	FALSE	FALSE	Grassland	18.538
IM	FALSE	FALSE	Grassland	12.6186
IM	FALSE	FALSE	Forest	16.0965
IM	FALSE	FALSE	Anthrome	22.8996
IM	FALSE	TRUE	Anthrome	40.0382
IM	FALSE	TRUE	Forest	15.768
IM	FALSE	TRUE	Forest	21.769
IM	FALSE	TRUE	Grassland	13.5276
IM	FALSE	TRUE	Grassland	21.5983
IM	FALSE	FALSE	Anthrome	29.2726
IM	FALSE	TRUE	Anthrome	22.7235
IM	FALSE	TRUE	Anthrome	22.257
IM	FALSE	FALSE	Anthrome	20.4173
IM	FALSE	FALSE	Anthrome	20.2742
IM	FALSE	TRUE	Grassland	20.3819
IM	FALSE	FALSE	Grassland	23.5723
IM	FALSE	FALSE	Anthrome	31.8205
IM	FALSE	TRUE	Anthrome	29.9113
IM	FALSE	TRUE	Anthrome	22.8036
IM	FALSE	FALSE	Forest	9.64646
IM	FALSE	TRUE	Forest	14.3939
IM	FALSE	TRUE	Grassland	14.8907
IM	FALSE	FALSE	Forest	14.23
IM	FALSE	TRUE	Grassland	9.41207
IM	FALSE	FALSE	Grassland	22.9386
IM	FALSE	FALSE	Anthrome	19.1774
IM	FALSE	TRUE	Anthrome	22.872
IM	FALSE	FALSE	Anthrome	19.6184
IM	FALSE	FALSE	Anthrome	23.3012
IM	FALSE	TRUE	Grassland	21.5161
IM	FALSE	TRUE	Grassland	23.6384
IM	FALSE	TRUE	Anthrome	21.5924
IM	FALSE	TRUE	Anthrome	30.9534
IM	FALSE	TRUE	Anthrome	23.2311
IM	FALSE	FALSE	Grassland	12.3933
IM	FALSE	FALSE	Grassland	13.4657
IM	FALSE	FALSE	Grassland	11.0916
IM	FALSE	FALSE	Forest	11.9532
IM	FALSE	TRUE	Anthrome	18.2505
IM	FALSE	TRUE	Grassland	17.1186
IM	FALSE	TRUE	Grassland	15.1394
IM	FALSE	TRUE	Anthrome	24.7765
IM	FALSE	TRUE	Anthrome	23.4867
IM	FALSE	FALSE	Anthrome	23.1054
IM	FALSE	FALSE	Grassland	20.1285
IM	FALSE	FALSE	Anthrome	27.596
IM	FALSE	FALSE	Anthrome	27.3489
IM	FALSE	TRUE	Anthrome	19.9815
IM	FALSE	FALSE	Anthrome	22.1257
IM	FALSE	FALSE	Anthrome	22.4089
IM	FALSE	FALSE	Anthrome	25.1831
IM	FALSE	TRUE	Forest	18.7745
IM	FALSE	FALSE	Grassland	16.5882
IM	FALSE	FALSE	Grassland	14.7347
IM	FALSE	FALSE	Anthrome	18.776
IM	FALSE	TRUE	NA	37.5703
IM	FALSE	TRUE	NA	23.9823
IM	FALSE	TRUE	Anthrome	25.2237
IM	FALSE	TRUE	Anthrome	26.1961
IM	FALSE	TRUE	NA	19.1129
IM	FALSE	TRUE	Anthrome	22.3007
IM	FALSE	FALSE	Anthrome	22.6181
IM	FALSE	FALSE	Anthrome	21.635
IM	FALSE	FALSE	Anthrome	21.7409
IM	FALSE	TRUE	Anthrome	22.9831
IM	FALSE	FALSE	Grassland	21.1865
IM	FALSE	FALSE	Anthrome	29.013
IM	FALSE	FALSE	Anthrome	27.326
IM	FALSE	FALSE	Anthrome	27.2349
IM	FALSE	FALSE	Forest	26.9087
IM	FALSE	FALSE	Forest	18.4956
IM	FALSE	FALSE	Forest	10.8998
IM	FALSE	FALSE	Grassland	11.9461
IM	FALSE	FALSE	Grassland	13.956
IM	FALSE	TRUE	Forest	18.9638
IM	FALSE	FALSE	NA	25.4147
IM	FALSE	TRUE	NA	23.9409
IM	FALSE	FALSE	NA	23.3574
IM	FALSE	FALSE	NA	15.5323
IM	FALSE	FALSE	Anthrome	22.9443
IM	FALSE	FALSE	Anthrome	24.0172
IM	FALSE	TRUE	Anthrome	26.6764
IM	FALSE	TRUE	Anthrome	20.417
IM	FALSE	TRUE	Anthrome	23.9534
IM	FALSE	FALSE	Anthrome	27.5903
IM	FALSE	TRUE	Anthrome	29.0398
IM	FALSE	TRUE	Anthrome	25.9279
IM	FALSE	TRUE	Anthrome	25.5213
IM	FALSE	FALSE	Anthrome	28.6327
IM	FALSE	FALSE	Forest	17.4394
IM	FALSE	FALSE	Forest	17.6527
IM	FALSE	FALSE	Forest	12.0539
IM	FALSE	TRUE	Forest	12.6168
IM	FALSE	FALSE	Grassland	14.2929
IM	FALSE	FALSE	Forest	13.8169
IM	FALSE	TRUE	Forest	16.5338
IM	FALSE	FALSE	Anthrome	19.3797
IM	FALSE	TRUE	Forest	39.0337
IM	FALSE	TRUE	NA	18.4612
IM	FALSE	TRUE	NA	17.3163
IM	FALSE	TRUE	NA	18.7343
IM	FALSE	TRUE	NA	25.3743
IM	FALSE	TRUE	Anthrome	27.9878
IM	FALSE	FALSE	Anthrome	25.2297
IM	FALSE	TRUE	Grassland	18.7846
IM	FALSE	TRUE	Anthrome	21.1158
IM	FALSE	FALSE	Anthrome	28.4651
IM	FALSE	FALSE	Anthrome	22.8371
IM	FALSE	FALSE	Anthrome	28.7393
IM	FALSE	FALSE	Anthrome	25.8205
IM	FALSE	FALSE	Anthrome	29.2238
IM	FALSE	FALSE	Anthrome	32.6262
IM	FALSE	FALSE	Anthrome	28.7908
IM	FALSE	FALSE	Anthrome	26.5939
IM	FALSE	TRUE	Anthrome	11.0445
IM	FALSE	FALSE	Anthrome	10.9316
IM	FALSE	FALSE	Forest	8.4243
IM	FALSE	TRUE	Forest	14.5372
IM	FALSE	FALSE	Forest	14.1504
IM	FALSE	TRUE	Anthrome	17.5864
IM	FALSE	FALSE	NA	19.8606
IM	FALSE	FALSE	Grassland	25.1251
IM	FALSE	TRUE	Anthrome	23.9834
IM	FALSE	TRUE	Anthrome	29.0609
IM	FALSE	FALSE	Anthrome	25.9982
IM	FALSE	FALSE	Anthrome	26.6935
IM	FALSE	FALSE	Anthrome	24.9787
IM	FALSE	FALSE	Anthrome	21.9727
IM	FALSE	FALSE	Anthrome	18.5656
IM	FALSE	FALSE	Forest	7.30775
IM	FALSE	FALSE	Forest	5.38319
IM	FALSE	FALSE	Forest	3.91701
IM	FALSE	TRUE	Forest	4.62305
IM	FALSE	FALSE	Anthrome	16.7773
IM	FALSE	TRUE	Anthrome	16.0518
IM	FALSE	FALSE	NA	18.2966
IM	FALSE	FALSE	NA	23.6751
IM	FALSE	FALSE	Grassland	23.321
IM	FALSE	FALSE	Grassland	27.1345
IM	FALSE	FALSE	Anthrome	28.1803
IM	FALSE	TRUE	Anthrome	22.3944
IM	FALSE	FALSE	Anthrome	26.9235
IM	FALSE	FALSE	Anthrome	33.1543
IM	FALSE	FALSE	Anthrome	26.815
IM	FALSE	FALSE	Anthrome	25.8931
IM	FALSE	FALSE	Anthrome	30.7846
IM	FALSE	TRUE	Anthrome	26.3039
IM	FALSE	FALSE	Anthrome	24.7469
IM	FALSE	TRUE	Anthrome	18.744
IM	FALSE	TRUE	Forest	5.71358
IM	FALSE	TRUE	Forest	1.55801
IM	FALSE	FALSE	Forest	3.53278
IM	FALSE	FALSE	Forest	3.59027
IM	FALSE	TRUE	Forest	22.4264
IM	FALSE	TRUE	Forest	21.0702
IM	FALSE	FALSE	Anthrome	26.4201
IM	FALSE	FALSE	Anthrome	16.4932
IM	FALSE	TRUE	NA	15.0619
IM	FALSE	FALSE	Grassland	18.7474
IM	FALSE	FALSE	Anthrome	25.2838
IM	FALSE	FALSE	Anthrome	24.8676
IM	FALSE	FALSE	Anthrome	26.9623
IM	FALSE	FALSE	Anthrome	30.1363
IM	FALSE	FALSE	Anthrome	28.3668
IM	FALSE	FALSE	Anthrome	30.3835
IM	FALSE	FALSE	Anthrome	27.8767
IM	FALSE	FALSE	Anthrome	26.649
IM	FALSE	TRUE	Anthrome	27.23
IM	FALSE	FALSE	Anthrome	28.1764
IM	FALSE	FALSE	Anthrome	19.359
IM	FALSE	TRUE	Anthrome	20.3881
IM	FALSE	TRUE	Forest	18.4896
IM	FALSE	TRUE	Anthrome	18.948
IM	FALSE	TRUE	Anthrome	19.0653
IM	FALSE	FALSE	Anthrome	12.0286
IM	FALSE	FALSE	Anthrome	6.4308
IM	FALSE	TRUE	Forest	3.84391
IM	FALSE	FALSE	Forest	6.05229
IM	FALSE	FALSE	Forest	4.67196
IM	FALSE	TRUE	Forest	16.5944
IM	FALSE	TRUE	Anthrome	20.076
IM	FALSE	FALSE	Anthrome	31.2427
IM	FALSE	TRUE	Anthrome	25.874
IM	FALSE	FALSE	Anthrome	25.211
IM	FALSE	FALSE	Anthrome	27.0689
IM	FALSE	TRUE	Anthrome	25.6747
IM	FALSE	TRUE	Grassland	23.9398
IM	FALSE	TRUE	Forest	18.9391
IM	FALSE	FALSE	Anthrome	20.7076
IM	FALSE	FALSE	Forest	19.1388
IM	FALSE	TRUE	Forest	13.3113
IM	FALSE	FALSE	Anthrome	27.9409
IM	FALSE	FALSE	Anthrome	35.2832
IM	FALSE	TRUE	Anthrome	15.6339
IM	FALSE	TRUE	Forest	16.6221
IM	FALSE	FALSE	Anthrome	26.288
IM	FALSE	TRUE	Anthrome	28.8686
IM	FALSE	TRUE	Anthrome	23.9599
IM	FALSE	FALSE	Anthrome	28.5013
IM	FALSE	TRUE	Anthrome	25.8954
IM	FALSE	FALSE	Forest	21.9443
IM	FALSE	TRUE	Forest	22.4155
IM	FALSE	TRUE	Anthrome	20.2966
IM	FALSE	TRUE	Anthrome	16.5983
IM	FALSE	TRUE	Forest	17.198
IM	FALSE	TRUE	Forest	13.1035
IM	FALSE	FALSE	Forest	12.4878
IM	FALSE	TRUE	Forest	13.5185
IM	FALSE	TRUE	Anthrome	18.0434
IM	FALSE	TRUE	Anthrome	25.1899
IM	FALSE	TRUE	Anthrome	27.1056
IM	FALSE	FALSE	Anthrome	28.8879
IM	FALSE	FALSE	Anthrome	26.4909
IM	FALSE	FALSE	Anthrome	26.7313
IM	FALSE	FALSE	Anthrome	27.7479
IM	FALSE	FALSE	Forest	19.2596
IM	FALSE	TRUE	Anthrome	18.4186
IM	FALSE	FALSE	NA	23.1514
IM	FALSE	TRUE	Anthrome	27.749
IM	FALSE	FALSE	Anthrome	30.9037
IM	FALSE	TRUE	Anthrome	28.5682
IM	FALSE	TRUE	Forest	22.1171
IM	FALSE	TRUE	NA	12.6452
IM	FALSE	TRUE	Forest	2.55307
IM	FALSE	FALSE	NA	16.1818
IM	FALSE	FALSE	Anthrome	23.5034
IM	FALSE	FALSE	Anthrome	27.7927
IM	FALSE	TRUE	NA	18.033
IM	FALSE	FALSE	Anthrome	29.8577
IM	FALSE	FALSE	Forest	17.6545
IM	FALSE	FALSE	Forest	22.3007
IM	FALSE	FALSE	Anthrome	24.9605
IM	FALSE	FALSE	Anthrome	25.3106
IM	FALSE	TRUE	Anthrome	28.969
IM	FALSE	TRUE	Forest	19.0983
IM	FALSE	FALSE	NA	17.345
IM	FALSE	FALSE	Anthrome	28.6891
IM	FALSE	FALSE	Anthrome	27.5083
IM	FALSE	FALSE	Anthrome	25.5952
IM	FALSE	FALSE	Anthrome	26.9376
IM	FALSE	FALSE	Anthrome	24.0174
IM	FALSE	FALSE	Anthrome	24.5432
IM	FALSE	FALSE	Anthrome	28.2986
IM	FALSE	TRUE	Anthrome	27.5099
IM	FALSE	TRUE	Forest	19.4188
IM	FALSE	FALSE	Anthrome	28.9058
IM	FALSE	FALSE	Anthrome	25.7604
IM	FALSE	FALSE	Anthrome	25.9396
IM	FALSE	FALSE	Anthrome	27.2903
IM	FALSE	TRUE	Anthrome	26.4672
IM	FALSE	FALSE	Anthrome	27.5127
IM	FALSE	FALSE	Anthrome	28.4542
IM	FALSE	TRUE	Anthrome	26.0356
IM	FALSE	FALSE	Anthrome	26.7877
IM	FALSE	FALSE	Anthrome	29.9579
IM	FALSE	FALSE	Anthrome	28.4266
IM	FALSE	TRUE	Forest	21.18
IM	FALSE	FALSE	Anthrome	28.3411
IM	FALSE	FALSE	Anthrome	25.8345
IM	FALSE	FALSE	Anthrome	27.141
IM	FALSE	FALSE	Anthrome	15.6348
IM	FALSE	FALSE	Anthrome	25.5749
IM	FALSE	FALSE	Anthrome	27.5614
IM	FALSE	FALSE	Anthrome	28.0219
IM	FALSE	FALSE	Anthrome	27.0385
IM	FALSE	TRUE	Forest	23.2919
IM	FALSE	FALSE	Anthrome	28.2711
IM	FALSE	FALSE	Grassland	28.6355
IM	FALSE	FALSE	Anthrome	28.0349
IM	FALSE	TRUE	Anthrome	27.2942
IM	FALSE	FALSE	Anthrome	30.7448
IM	FALSE	TRUE	Anthrome	29.0887
IM	FALSE	FALSE	Grassland	19.8957
IM	FALSE	FALSE	Forest	20.0525
IM	FALSE	TRUE	Forest	18.0689
IM	FALSE	TRUE	Forest	23.7721
IM	FALSE	TRUE	Forest	24.9748
IM	TRUE	TRUE	Anthrome	17.6737
IM	TRUE	FALSE	Grassland	15.8208
IM	TRUE	FALSE	Anthrome	18.8415
IM	TRUE	TRUE	Anthrome	15.8908
IM	TRUE	TRUE	Anthrome	13.0256
IM	TRUE	FALSE	Grassland	15.7664
IM	TRUE	TRUE	Anthrome	18.9197
IM	TRUE	TRUE	NA	16.7378
IM	TRUE	TRUE	Forest	17.9582
IM	TRUE	TRUE	Grassland	20.4174
IM	TRUE	FALSE	Grassland	28.1928
IM	TRUE	TRUE	Anthrome	20.7378
IM	TRUE	TRUE	Grassland	20.4927
IM	TRUE	TRUE	Grassland	19.6624
IM	TRUE	TRUE	Forest	13.6662
IM	TRUE	FALSE	Anthrome	15.5765
IM	TRUE	FALSE	Forest	15.7878
IM	TRUE	TRUE	Anthrome	23.024
IM	TRUE	TRUE	Anthrome	20.4011
IM	TRUE	TRUE	Forest	18.6114
IM	TRUE	TRUE	Anthrome	20.8804
IM	TRUE	FALSE	Forest	20.4865
IM	TRUE	TRUE	Forest	13.0882
IM	TRUE	TRUE	Anthrome	20.7297
IM	TRUE	TRUE	Anthrome	25.5181
IM	TRUE	FALSE	Anthrome	23.7014
IM	TRUE	TRUE	Anthrome	21.8275
IM	TRUE	FALSE	Anthrome	24.2924
IM	TRUE	TRUE	Anthrome	25.6509
IM	TRUE	TRUE	Anthrome	26.6249
IM	TRUE	TRUE	Anthrome	23.3078
IM	TRUE	TRUE	Anthrome	21.0817
IM	TRUE	TRUE	Anthrome	23.9854
IM	TRUE	TRUE	Anthrome	17.6966
IM	TRUE	TRUE	Anthrome	18.0512
IM	TRUE	TRUE	Anthrome	20.2451
IM	TRUE	TRUE	Anthrome	26.7115
IM	TRUE	FALSE	Anthrome	24.1759
IM	TRUE	TRUE	Anthrome	20.4641
IM	TRUE	TRUE	Anthrome	29.655
IM	TRUE	FALSE	Anthrome	23.1733
IM	TRUE	TRUE	Anthrome	23.1737
IM	TRUE	FALSE	Anthrome	28.6969
IM	TRUE	TRUE	Anthrome	24.4742
IM	TRUE	TRUE	Anthrome	27.5877
IM	TRUE	FALSE	Anthrome	28.1838
IM	TRUE	FALSE	Anthrome	27.9009
IM	TRUE	TRUE	Anthrome	4.29016
IM	TRUE	TRUE	Anthrome	15.9792
IM	TRUE	TRUE	Anthrome	22.4659
IM	TRUE	TRUE	Anthrome	23.9943
IM	TRUE	TRUE	Anthrome	21.1813
IM	TRUE	FALSE	Anthrome	29.3102
IM	TRUE	TRUE	Anthrome	26.3001
IM	TRUE	FALSE	Anthrome	34.4933
IM	TRUE	TRUE	Anthrome	41.6368
IM	TRUE	TRUE	Forest	13.3776
IM	TRUE	TRUE	Forest	15.3889
IM	TRUE	FALSE	Anthrome	22.7164
IM	TRUE	TRUE	Forest	16.3679
IM	TRUE	TRUE	Anthrome	23.3638
IM	TRUE	TRUE	Forest	19.7651
IM	TRUE	TRUE	NA	16.3663
IM	TRUE	TRUE	Anthrome	8.67794
IM	TRUE	TRUE	Forest	4.86808
IM	TRUE	FALSE	Anthrome	17.2733
IM	TRUE	TRUE	Forest	14.1695
IM	TRUE	TRUE	Forest	5.80047
IM	TRUE	TRUE	Forest	11.5613
IM	TRUE	TRUE	Forest	19.8702
IM	TRUE	FALSE	Anthrome	22.0936
IM	TRUE	TRUE	Forest	15.147
IM	TRUE	FALSE	Anthrome	11.783
IM	TRUE	FALSE	Anthrome	8.16103
IM	TRUE	TRUE	Forest	10.9906
IM	TRUE	FALSE	Forest	12.3826
IM	TRUE	TRUE	Forest	15.7758
IM	TRUE	FALSE	Forest	9.5307
IM	TRUE	FALSE	Forest	3.18408
IM	TRUE	FALSE	Forest	27.2126
IM	TRUE	TRUE	Forest	18.2672
IM	TRUE	FALSE	Forest	12.9053
IM	TRUE	TRUE	Forest	4.22607
IM	TRUE	TRUE	Forest	3.36004
IM	TRUE	FALSE	Forest	7.46904
IM	TRUE	TRUE	Forest	19.5825
IM	TRUE	TRUE	Forest	21.2461
IM	TRUE	TRUE	Forest	3.03382
IM	TRUE	FALSE	Forest	9.11811
IM	TRUE	FALSE	Forest	11.2862
IM	TRUE	FALSE	Forest	4.8858
IM	TRUE	FALSE	Forest	4.84639
IM	TRUE	FALSE	Forest	14.0758
IM	TRUE	FALSE	Forest	15.1543
IM	TRUE	FALSE	Forest	16.9834
IM	TRUE	FALSE	Forest	6.28876
IM	TRUE	FALSE	Forest	10.1746
IM	TRUE	FALSE	Forest	14.1192
IM	TRUE	FALSE	Forest	7.49402
IM	TRUE	FALSE	Forest	16.1915
IM	TRUE	TRUE	Forest	9.96254
IM	TRUE	TRUE	Forest	10.7023
IM	TRUE	FALSE	Forest	18.0153
IM	TRUE	TRUE	Forest	15.8429
IM	TRUE	FALSE	Forest	14.1371
IM	TRUE	TRUE	Forest	18.6523
IM	TRUE	FALSE	Forest	20.1899
IM	TRUE	TRUE	Anthrome	39.2353
IM	TRUE	TRUE	Forest	16.4376
IM	TRUE	TRUE	Forest	5.40999
IM	TRUE	TRUE	Forest	2.99428
IM	TRUE	FALSE	Forest	14.1365
IM	TRUE	FALSE	Forest	21.5755
IM	TRUE	FALSE	Anthrome	28.7135
IM	TRUE	TRUE	Forest	19.8996
IM	TRUE	TRUE	Forest	6.56452
IM	TRUE	FALSE	Forest	4.47414
IM	TRUE	TRUE	Forest	4.57552
IM	TRUE	TRUE	Forest	3.26472
IM	TRUE	FALSE	NA	0
IM	TRUE	TRUE	Forest	15.3187
IM	TRUE	FALSE	Forest	16.6595
IM	TRUE	TRUE	Forest	18.1288
IM	TRUE	TRUE	Forest	4.58871
IM	TRUE	TRUE	Forest	3.25269
IM	TRUE	TRUE	Forest	11.2664
IM	TRUE	TRUE	Forest	16.5819
IM	TRUE	TRUE	Forest	18.7706
IM	TRUE	TRUE	Forest	26.3186
IM	TRUE	TRUE	Anthrome	28.6199
IM	TRUE	TRUE	Forest	5.95699
IM	TRUE	TRUE	Forest	11.3174
IM	TRUE	TRUE	Forest	12.102
IM	TRUE	TRUE	Forest	17.597
IM	TRUE	FALSE	Anthrome	31.6639
IM	TRUE	TRUE	Forest	17.0645
IM	TRUE	TRUE	Forest	19.3463
IM	TRUE	TRUE	Forest	17.1256
IM	TRUE	FALSE	Forest	3.34755
IM	TRUE	FALSE	Forest	7.02996
IM	TRUE	FALSE	Forest	16.2108
IM	TRUE	FALSE	Forest	6.69771
IM	TRUE	FALSE	Forest	13.2043
IM	TRUE	TRUE	Forest	21.0343
IM	TRUE	TRUE	Forest	10.8398
IM	TRUE	TRUE	Forest	4.28538
IM	TRUE	TRUE	Forest	19.9979
IM	TRUE	TRUE	Forest	13.519
IM	TRUE	TRUE	Forest	8.14828
IM	TRUE	TRUE	Forest	14.5467
IM	TRUE	TRUE	Forest	19.5918
IM	TRUE	TRUE	Forest	8.59209
IM	TRUE	TRUE	Forest	5.50963
IM	TRUE	TRUE	Anthrome	15.0729
IM	TRUE	TRUE	Forest	28.0094
IM	TRUE	TRUE	Forest	16.3993
IM	TRUE	TRUE	Forest	24.8541
IM	TRUE	TRUE	Forest	16.41
IM	TRUE	TRUE	NA	47.132
IM	TRUE	TRUE	Forest	26.4591
IM	TRUE	TRUE	Forest	15.41
IM	TRUE	TRUE	Forest	22.8363
IM	TRUE	TRUE	Forest	38.5543
IM	TRUE	FALSE	Forest	12.7558
IM	TRUE	TRUE	Forest	16.2872
IM	TRUE	TRUE	Forest	16.1219
IM	TRUE	TRUE	Forest	35.8942
IM	TRUE	TRUE	Forest	22.6524
IM	TRUE	TRUE	Forest	18.9425
IM	TRUE	TRUE	Forest	22.6705
IM	TRUE	TRUE	Forest	24.9014
IM	TRUE	TRUE	Forest	22.52
IM	TRUE	TRUE	Forest	22.5495
IM	TRUE	TRUE	Forest	14.5363
IM	TRUE	TRUE	Forest	16.3736
IM	TRUE	TRUE	Anthrome	25.6738
IM	TRUE	TRUE	Anthrome	22.3455
IM	TRUE	TRUE	Anthrome	17.9097
IM	TRUE	TRUE	Forest	14.3058
IM	TRUE	FALSE	NA	0
IM	TRUE	TRUE	Forest	23.6416
IM	TRUE	TRUE	Anthrome	53.7528
IM	TRUE	TRUE	Forest	28.1103
IM	TRUE	TRUE	Forest	24.2586
IM	TRUE	TRUE	Forest	21.0544
IM	TRUE	TRUE	Forest	19.9572
IM	TRUE	TRUE	Forest	14.0234
IM	TRUE	TRUE	Forest	21.5182
IM	TRUE	FALSE	Forest	27.7934
IM	TRUE	TRUE	Forest	25.8322
IM	TRUE	TRUE	Forest	24.4028
IM	TRUE	TRUE	Forest	21.9829
IM	TRUE	FALSE	Forest	14.8808
IM	TRUE	FALSE	Forest	18.2192
IM	TRUE	FALSE	Forest	31.6314
IM	TRUE	TRUE	Anthrome	26.7305
IM	TRUE	TRUE	Anthrome	21.4337
IM	TRUE	TRUE	Forest	22.2141
IM	TRUE	FALSE	Forest	20.1714
IM	TRUE	TRUE	Anthrome	26.1878
IM	TRUE	TRUE	Grassland	28.8605
IM	TRUE	TRUE	Anthrome	25.1332
IM	TRUE	TRUE	Anthrome	24.0611
IM	TRUE	TRUE	Forest	25.0331
IM	TRUE	FALSE	NA	30
IM	TRUE	FALSE	NA	13.8873
IM	TRUE	TRUE	Forest	21.4149
IM	TRUE	FALSE	Anthrome	21.0507
IM	TRUE	TRUE	Forest	20.7411
IM	TRUE	TRUE	Grassland	20.8405
IM	TRUE	TRUE	Grassland	20.3574
IM	TRUE	TRUE	Forest	26.4707
IM	TRUE	TRUE	Forest	19.5352
IM	TRUE	TRUE	Anthrome	27.885
IM	TRUE	FALSE	Anthrome	30.5852
IM	TRUE	TRUE	Grassland	21.1251
IM	TRUE	TRUE	Grassland	21.5329
IM	TRUE	TRUE	Forest	15.8278
IM	TRUE	TRUE	Forest	15.9548
IM	TRUE	TRUE	NA	18.2635
IM	TRUE	TRUE	Forest	19.9863
IM	TRUE	TRUE	Forest	17.7089
IM	TRUE	TRUE	Anthrome	26.596
IM	TRUE	TRUE	Grassland	21.7775
IM	TRUE	TRUE	Forest	19.2683
IM	TRUE	TRUE	Forest	14.1233
IM	TRUE	TRUE	Forest	16.1371
IM	TRUE	TRUE	Forest	20.3817
IM	TRUE	TRUE	Forest	19.7164
IM	TRUE	FALSE	Anthrome	26.4279
IM	TRUE	FALSE	Anthrome	29.7661
IM	TRUE	TRUE	Forest	16.1561
IM	TRUE	TRUE	Forest	24.4191
IM	TRUE	TRUE	Grassland	19.4758
IM	TRUE	TRUE	Forest	17.7149
IM	TRUE	FALSE	Anthrome	24.794
IM	TRUE	TRUE	Forest	15.327
IM	TRUE	TRUE	Forest	14.5031
IM	TRUE	TRUE	Grassland	16.339
IM	TRUE	TRUE	Anthrome	22.1202
IM	TRUE	TRUE	Anthrome	24.2999
IM	TRUE	TRUE	Grassland	27.2605
IM	TRUE	TRUE	Forest	26.8113
IM	TRUE	TRUE	NA	24.9569
IM	TRUE	TRUE	Forest	15.1568
IM	TRUE	TRUE	Anthrome	17.0106
IM	TRUE	TRUE	Anthrome	29.7759
IM	TRUE	FALSE	Grassland	21.9274
IM	TRUE	TRUE	Anthrome	30.7706
IM	TRUE	TRUE	Forest	18.6998
IM	TRUE	FALSE	Anthrome	25.3169
IM	TRUE	TRUE	Anthrome	16.6138
IM	TRUE	TRUE	Anthrome	22.3359
IM	TRUE	TRUE	Grassland	17.6225
IM	TRUE	TRUE	Grassland	19.968
IM	TRUE	TRUE	Forest	14.4857
IM	TRUE	TRUE	Forest	17.7229
IM	TRUE	FALSE	Forest	26.1074
IM	TRUE	TRUE	Grassland	16.1785
IM	TRUE	TRUE	Grassland	18.3684
IM	TRUE	TRUE	Forest	8.04657
IM	TRUE	FALSE	Anthrome	27.9997
IM	TRUE	TRUE	Grassland	17.5304
IM	TRUE	TRUE	Forest	20.0172
IM	TRUE	TRUE	Forest	23.8621
IM	TRUE	TRUE	Grassland	17.5172
IM	TRUE	TRUE	Grassland	22.9982
IM	TRUE	TRUE	Forest	5.98283
IM	TRUE	TRUE	Forest	14.6126
IM	TRUE	TRUE	Grassland	16.2591
IM	TRUE	TRUE	Grassland	16.7601
IM	TRUE	TRUE	Grassland	16.4677
IM	TRUE	TRUE	Forest	18.2373
IM	TRUE	TRUE	Forest	17.454
IM	TRUE	TRUE	Anthrome	22.2511
IM	TRUE	TRUE	Anthrome	27.7172
IM	TRUE	TRUE	Forest	18.9392
IM	TRUE	TRUE	Forest	10.7157
IM	TRUE	TRUE	Forest	20.8262
IM	TRUE	TRUE	Grassland	8.17924
IM	TRUE	TRUE	Forest	11.7162
IM	TRUE	TRUE	Forest	16.6561
IM	TRUE	TRUE	Forest	17.3762
IM	TRUE	TRUE	Forest	17.3814
IM	TRUE	FALSE	Forest	26.4927
IM	TRUE	FALSE	Anthrome	22.6322
IM	TRUE	TRUE	Grassland	10.3619
IM	TRUE	TRUE	Forest	25.6083
IM	TRUE	TRUE	Forest	20.275
IM	TRUE	TRUE	Grassland	21.5065
IM	TRUE	TRUE	Forest	8.0268
IM	TRUE	TRUE	Forest	18.147
IM	TRUE	FALSE	Forest	18.2942
IM	TRUE	FALSE	Forest	16.9625
IM	TRUE	TRUE	Grassland	18.3004
IM	TRUE	TRUE	Grassland	21.9373
IM	TRUE	TRUE	Grassland	43.337
IM	TRUE	TRUE	Grassland	26.4992
IM	TRUE	TRUE	Grassland	16.8379
IM	TRUE	TRUE	Grassland	19.0258
IM	TRUE	TRUE	Forest	10.4568
IM	TRUE	TRUE	Forest	18.4922
IM	TRUE	FALSE	Forest	16.6038
IM	TRUE	TRUE	Forest	20.262
IM	TRUE	FALSE	Anthrome	28.6113
IM	TRUE	FALSE	Forest	19.108
IM	TRUE	FALSE	Forest	19.18
IM	TRUE	FALSE	Forest	17.5122
IM	TRUE	FALSE	Anthrome	34.2739
IM	TRUE	TRUE	Grassland	15.6139
IM	TRUE	TRUE	Grassland	15.36
IM	TRUE	TRUE	Grassland	15.2045
IM	TRUE	TRUE	Forest	17.1306
IM	TRUE	FALSE	Forest	19.821
IM	TRUE	TRUE	Forest	23.2366
IM	TRUE	TRUE	Grassland	12.384
IM	TRUE	TRUE	Grassland	19.3891
IM	TRUE	FALSE	Grassland	29.246
IM	TRUE	TRUE	Grassland	20.9739
IM	TRUE	TRUE	Grassland	18.097
IM	TRUE	TRUE	Grassland	15.3507
IM	TRUE	TRUE	Grassland	16.0315
IM	TRUE	TRUE	Grassland	13.0212
IM	TRUE	TRUE	Forest	5.63082
IM	TRUE	TRUE	Forest	7.53021
IM	TRUE	TRUE	Forest	19.4741
IM	TRUE	TRUE	Forest	17.7266
IM	TRUE	TRUE	Forest	17.1546
IM	TRUE	TRUE	Forest	24.8251
IM	TRUE	TRUE	Grassland	16.7625
IM	TRUE	TRUE	Forest	12.5731
IM	TRUE	TRUE	Forest	16.6998
IM	TRUE	TRUE	Forest	12.0692
IM	TRUE	FALSE	Forest	17.7307
IM	TRUE	TRUE	Anthrome	24.0418
IM	TRUE	TRUE	Anthrome	26.7763
IM	TRUE	TRUE	Grassland	14.9527
IM	TRUE	FALSE	Anthrome	26.5172
IM	TRUE	TRUE	Forest	13.7856
IM	TRUE	FALSE	Forest	18.1522
IM	TRUE	TRUE	Forest	13.4521
IM	TRUE	TRUE	Forest	18.2414
IM	TRUE	TRUE	Grassland	31.9071
IM	TRUE	TRUE	Forest	16.8722
IM	TRUE	TRUE	Grassland	19.4659
IM	TRUE	TRUE	Grassland	10.8858
IM	TRUE	TRUE	Grassland	10.9529
IM	TRUE	FALSE	Anthrome	21.9636
IM	TRUE	TRUE	Anthrome	20.2362
IM	TRUE	FALSE	Forest	17.2742
IM	TRUE	FALSE	Forest	18.9243
IM	TRUE	TRUE	Grassland	10.6748
IM	TRUE	TRUE	Forest	18.7833
IM	TRUE	TRUE	Forest	30.291
IM	TRUE	TRUE	Grassland	27.0678
IM	TRUE	TRUE	Grassland	17.725
IM	TRUE	FALSE	Anthrome	21.7758
IM	TRUE	TRUE	Forest	16.9558
IM	TRUE	TRUE	Anthrome	23.0471
IM	TRUE	TRUE	Forest	23.4308
IM	TRUE	FALSE	Anthrome	28.6917
IM	TRUE	TRUE	Grassland	17.8434
IM	TRUE	TRUE	Grassland	23.3634
IM	TRUE	TRUE	Forest	18.9162
IM	TRUE	TRUE	Forest	20.9719
IM	TRUE	FALSE	Forest	19.3543
IM	TRUE	FALSE	Forest	25.1062
IM	TRUE	TRUE	Grassland	30.6355
IM	TRUE	TRUE	Grassland	17.0182
IM	TRUE	TRUE	Forest	19.0164
IM	TRUE	TRUE	Forest	13.4854
IM	TRUE	TRUE	Forest	25.0189
IM	TRUE	TRUE	Grassland	13.9194
IM	TRUE	TRUE	Forest	15.4534
IM	TRUE	TRUE	Forest	17.4225
IM	TRUE	FALSE	Grassland	15.4573
IM	TRUE	FALSE	Anthrome	18.9123
IM	TRUE	TRUE	Grassland	15.3741
IM	TRUE	FALSE	Grassland	29.9183
IM	TRUE	TRUE	Grassland	15.0419
IM	TRUE	TRUE	Forest	12.2921
IM	TRUE	TRUE	Forest	17.0099
IM	TRUE	TRUE	Forest	23.8238
IM	TRUE	FALSE	Anthrome	20.5806
IM	TRUE	TRUE	Grassland	14.9422
IM	TRUE	TRUE	Grassland	17.9901
IM	TRUE	TRUE	Grassland	19.126
IM	TRUE	TRUE	Grassland	19.5153
IM	TRUE	TRUE	Grassland	21.5354
IM	TRUE	TRUE	Grassland	24.0627
IM	TRUE	TRUE	Grassland	18.2693
IM	TRUE	TRUE	Forest	16.8418
IM	TRUE	TRUE	Forest	13.9048
IM	TRUE	TRUE	Anthrome	24.4383
IM	TRUE	TRUE	Forest	26.6977
IM	TRUE	TRUE	Forest	23.1288
IM	TRUE	TRUE	Anthrome	25.4286
IM	TRUE	FALSE	Anthrome	26.2859
IM	TRUE	TRUE	Grassland	20.8327
IM	TRUE	TRUE	Grassland	21.2672
IM	TRUE	TRUE	Grassland	16.2157
IM	TRUE	TRUE	Grassland	20.3684
IM	TRUE	TRUE	Forest	9.11576
IM	TRUE	TRUE	Forest	19.1316
IM	TRUE	TRUE	Anthrome	22.3449
IM	TRUE	TRUE	Anthrome	16.616
IM	TRUE	TRUE	Anthrome	16.3719
IM	TRUE	TRUE	Anthrome	19.4337
IM	TRUE	FALSE	Grassland	13.6329
IM	TRUE	TRUE	Grassland	12.3796
IM	TRUE	TRUE	Grassland	18.2984
IM	TRUE	TRUE	Grassland	15.4396
IM	TRUE	TRUE	Forest	16.6431
IM	TRUE	TRUE	Anthrome	23.2128
IM	TRUE	TRUE	Anthrome	17.3439
IM	TRUE	TRUE	Anthrome	18.1199
IM	TRUE	TRUE	Anthrome	17.5851
IM	TRUE	FALSE	Anthrome	15.4395
IM	TRUE	FALSE	NA	14.1364
IM	TRUE	TRUE	Anthrome	20.2068
IM	TRUE	TRUE	Grassland	11.7807
IM	TRUE	TRUE	Grassland	14.1933
IM	TRUE	FALSE	Forest	18.6155
IM	TRUE	TRUE	Forest	23.0404
IM	TRUE	TRUE	Anthrome	18.1741
IM	TRUE	TRUE	Anthrome	18.5336
IM	TRUE	TRUE	Anthrome	19.6928
IM	TRUE	TRUE	Forest	18.6409
IM	TRUE	FALSE	NA	13.4767
IM	TRUE	TRUE	Grassland	8.8525
IM	TRUE	TRUE	Grassland	16.0653
IM	TRUE	TRUE	Anthrome	30.0352
IM	TRUE	TRUE	Anthrome	29.7982
IM	TRUE	FALSE	Grassland	17.966
IM	TRUE	TRUE	Forest	17.2157
IM	TRUE	TRUE	Forest	23.9865
IM	TRUE	TRUE	Forest	30.6847
IM	TRUE	TRUE	Anthrome	28.961
IM	TRUE	TRUE	Anthrome	25.2205
IM	TRUE	TRUE	Grassland	16.8512
IM	TRUE	FALSE	Grassland	16.9713
IM	TRUE	TRUE	Forest	18.1805
IM	TRUE	TRUE	Forest	17.0219
IM	TRUE	FALSE	Forest	20.2417
IM	TRUE	TRUE	Forest	20.6576
IM	TRUE	TRUE	Anthrome	23.0085
IM	TRUE	TRUE	Anthrome	27.2801
IM	TRUE	TRUE	Anthrome	21.2175
IM	TRUE	FALSE	Grassland	16.9244
IM	TRUE	TRUE	Forest	9.89256
IM	TRUE	TRUE	Anthrome	25.4815
IM	TRUE	TRUE	Forest	15.5317
IM	TRUE	FALSE	Anthrome	34.2984
IM	TRUE	TRUE	Forest	0
IM	TRUE	TRUE	Anthrome	26.6538
IM	TRUE	TRUE	Grassland	18.1017
IM	TRUE	TRUE	Grassland	17.0099
IM	TRUE	TRUE	Forest	11.7079
IM	TRUE	FALSE	Grassland	12.974
IM	TRUE	TRUE	Forest	17.2237
IM	TRUE	TRUE	Forest	16.9878
IM	TRUE	TRUE	Forest	16.7409
IM	TRUE	TRUE	Anthrome	27.0216
IM	TRUE	FALSE	NA	23.2045
IM	TRUE	TRUE	Forest	28.1631
IM	TRUE	TRUE	Anthrome	25.3265
IM	TRUE	FALSE	Anthrome	24.4826
IM	TRUE	FALSE	Anthrome	22.1922
IM	TRUE	TRUE	Grassland	22.7399
IM	TRUE	TRUE	Grassland	19.2989
IM	TRUE	TRUE	Grassland	21.9456
IM	TRUE	TRUE	Grassland	17.5981
IM	TRUE	TRUE	Grassland	18.3179
IM	TRUE	TRUE	Grassland	16.8303
IM	TRUE	TRUE	Anthrome	27.2458
IM	TRUE	TRUE	Forest	17.6335
IM	TRUE	TRUE	Forest	18.5736
IM	TRUE	TRUE	Forest	15.3712
IM	TRUE	TRUE	Anthrome	16.1204
IM	TRUE	TRUE	Anthrome	18.6345
IM	TRUE	FALSE	Anthrome	20.9305
IM	TRUE	FALSE	Anthrome	22.2477
IM	TRUE	TRUE	Forest	33.0993
IM	TRUE	FALSE	Grassland	21.7388
IM	TRUE	FALSE	Anthrome	23.1116
IM	TRUE	FALSE	Anthrome	35.8382
IM	TRUE	FALSE	Grassland	18.7394
IM	TRUE	TRUE	Grassland	14.4901
IM	TRUE	FALSE	Forest	13.9573
IM	TRUE	TRUE	Forest	16.2183
IM	TRUE	TRUE	Forest	13.9852
IM	TRUE	TRUE	Forest	13.1017
IM	TRUE	FALSE	Forest	22.7646
IM	TRUE	TRUE	Forest	21.1938
IM	TRUE	TRUE	Anthrome	23.1909
IM	TRUE	TRUE	Anthrome	22.7771
IM	TRUE	FALSE	Anthrome	20.9997
IM	TRUE	TRUE	Anthrome	18.2862
IM	TRUE	FALSE	Anthrome	17.4612
IM	TRUE	TRUE	Anthrome	16.108
IM	TRUE	TRUE	Anthrome	17.27
IM	TRUE	TRUE	Forest	14
IM	TRUE	TRUE	Forest	24.0791
IM	TRUE	TRUE	Anthrome	21.236
IM	TRUE	TRUE	Anthrome	30.3468
IM	TRUE	FALSE	Forest	21.2946
IM	TRUE	TRUE	Forest	14.8556
IM	TRUE	TRUE	Forest	13.1935
IM	TRUE	FALSE	Forest	12.1501
IM	TRUE	TRUE	Forest	16.2604
IM	TRUE	TRUE	Forest	14.5161
IM	TRUE	TRUE	Forest	18.3803
IM	TRUE	TRUE	Anthrome	20.4126
IM	TRUE	TRUE	Anthrome	21.2214
IM	TRUE	TRUE	Anthrome	18.2487
IM	TRUE	TRUE	Anthrome	17.9339
IM	TRUE	TRUE	Anthrome	22.4355
IM	TRUE	FALSE	Anthrome	26.5143
IM	TRUE	TRUE	Anthrome	21.847
IM	TRUE	FALSE	Anthrome	18.8879
IM	TRUE	TRUE	Anthrome	34.2354
IM	TRUE	TRUE	Anthrome	22.4095
IM	TRUE	TRUE	Forest	23.029
IM	TRUE	TRUE	Forest	33.4385
IM	TRUE	FALSE	Grassland	23.8788
IM	TRUE	TRUE	Grassland	19.5866
IM	TRUE	FALSE	Anthrome	24.5419
IM	TRUE	TRUE	Forest	11.8171
IM	TRUE	TRUE	Forest	14.1889
IM	TRUE	FALSE	Forest	13.2406
IM	TRUE	FALSE	Forest	11.1925
IM	TRUE	TRUE	Grassland	14.5005
IM	TRUE	TRUE	Forest	12.6335
IM	TRUE	TRUE	Forest	12.3863
IM	TRUE	TRUE	Forest	15.4688
IM	TRUE	TRUE	Forest	12.8374
IM	TRUE	TRUE	Forest	18.7846
IM	TRUE	TRUE	Forest	16.6961
IM	TRUE	TRUE	Forest	17.4074
IM	TRUE	TRUE	Anthrome	22.1649
IM	TRUE	TRUE	Anthrome	20.14
IM	TRUE	TRUE	Anthrome	21.9058
IM	TRUE	TRUE	Anthrome	22.911
IM	TRUE	TRUE	Anthrome	19.5247
IM	TRUE	TRUE	Anthrome	18.6116
IM	TRUE	FALSE	Anthrome	18.6629
IM	TRUE	TRUE	Anthrome	20.5198
IM	TRUE	TRUE	Anthrome	19.9225
IM	TRUE	TRUE	Anthrome	18.3023
IM	TRUE	FALSE	Anthrome	21.4428
IM	TRUE	TRUE	Anthrome	23.6566
IM	TRUE	TRUE	Anthrome	19.5255
IM	TRUE	FALSE	Anthrome	19.2638
IM	TRUE	TRUE	Anthrome	21.6457
IM	TRUE	TRUE	Anthrome	24.7708
IM	TRUE	TRUE	Anthrome	33.6163
IM	TRUE	FALSE	Forest	37.4799
IM	TRUE	TRUE	Grassland	23.8737
IM	TRUE	TRUE	Grassland	20.4654
IM	TRUE	TRUE	Grassland	21.7966
IM	TRUE	FALSE	Anthrome	30.5059
IM	TRUE	FALSE	Anthrome	28.4466
IM	TRUE	TRUE	Forest	12.4748
IM	TRUE	TRUE	Forest	13.7224
IM	TRUE	TRUE	Forest	12.4129
IM	TRUE	TRUE	Forest	12.4074
IM	TRUE	TRUE	Forest	12.3874
IM	TRUE	TRUE	Forest	14.9755
IM	TRUE	TRUE	Forest	15.1694
IM	TRUE	FALSE	Forest	15.9071
IM	TRUE	TRUE	Forest	18.4287
IM	TRUE	FALSE	Anthrome	25.5744
IM	TRUE	FALSE	Anthrome	18.4828
IM	TRUE	FALSE	Anthrome	20.1553
IM	TRUE	TRUE	Anthrome	17.8894
IM	TRUE	TRUE	Anthrome	19.5281
IM	TRUE	FALSE	Anthrome	21.5135
IM	TRUE	TRUE	Anthrome	20.8421
IM	TRUE	TRUE	Anthrome	21.2687
IM	TRUE	FALSE	Anthrome	20.1725
IM	TRUE	FALSE	Anthrome	20.4381
IM	TRUE	TRUE	Anthrome	17.8015
IM	TRUE	TRUE	Anthrome	27.6782
IM	TRUE	TRUE	Anthrome	20.379
IM	TRUE	TRUE	Anthrome	19.7144
IM	TRUE	TRUE	Anthrome	15.2008
IM	TRUE	TRUE	Anthrome	35.7667
IM	TRUE	TRUE	Anthrome	26.5467
IM	TRUE	TRUE	NA	23.9205
IM	TRUE	TRUE	Forest	17.174
IM	TRUE	TRUE	Forest	18.5577
IM	TRUE	TRUE	Grassland	14.3023
IM	TRUE	TRUE	Grassland	8.0718
IM	TRUE	FALSE	Anthrome	31.5644
IM	TRUE	TRUE	Anthrome	36.264
IM	TRUE	TRUE	Forest	14.3962
IM	TRUE	FALSE	Forest	14.6545
IM	TRUE	FALSE	Forest	10.7416
IM	TRUE	FALSE	Forest	9.11837
IM	TRUE	TRUE	Forest	18.315
IM	TRUE	TRUE	Forest	14.281
IM	TRUE	FALSE	Forest	13.2011
IM	TRUE	TRUE	Forest	12.2287
IM	TRUE	TRUE	Forest	11.6014
IM	TRUE	TRUE	Forest	13.9961
IM	TRUE	TRUE	Forest	14.0307
IM	TRUE	TRUE	Forest	17.9443
IM	TRUE	TRUE	Anthrome	21.0226
IM	TRUE	TRUE	Anthrome	17.3033
IM	TRUE	TRUE	Anthrome	19.1332
IM	TRUE	TRUE	Anthrome	19.6873
IM	TRUE	TRUE	Anthrome	13.6769
IM	TRUE	FALSE	Anthrome	17.4105
IM	TRUE	FALSE	Anthrome	19.5341
IM	TRUE	TRUE	Anthrome	20.8772
IM	TRUE	TRUE	Anthrome	20.218
IM	TRUE	TRUE	Anthrome	17.6738
IM	TRUE	TRUE	Anthrome	20.0097
IM	TRUE	FALSE	Forest	33.5965
IM	TRUE	TRUE	Forest	16.5159
IM	TRUE	TRUE	Forest	32.1506
IM	TRUE	TRUE	Grassland	20.2383
IM	TRUE	TRUE	Forest	20.1691
IM	TRUE	FALSE	Forest	15.3254
IM	TRUE	TRUE	Forest	13.7612
IM	TRUE	FALSE	Forest	14.2138
IM	TRUE	TRUE	Forest	15.5754
IM	TRUE	TRUE	Forest	17.2354
IM	TRUE	TRUE	Forest	15.0442
IM	TRUE	FALSE	Forest	15.8712
IM	TRUE	TRUE	Forest	13.4452
IM	TRUE	FALSE	Forest	14.224
IM	TRUE	TRUE	Forest	15.7037
IM	TRUE	TRUE	Forest	19.8179
IM	TRUE	TRUE	Anthrome	15.2903
IM	TRUE	FALSE	Anthrome	17.2903
IM	TRUE	FALSE	Anthrome	25.3098
IM	TRUE	TRUE	Anthrome	21.6519
IM	TRUE	TRUE	Anthrome	15.0135
IM	TRUE	TRUE	Anthrome	17.3548
IM	TRUE	TRUE	Anthrome	16.8876
IM	TRUE	TRUE	Anthrome	19.1139
IM	TRUE	TRUE	Anthrome	19.5169
IM	TRUE	TRUE	Anthrome	16.7183
IM	TRUE	TRUE	Anthrome	19.1111
IM	TRUE	TRUE	Anthrome	25.7761
IM	TRUE	TRUE	Forest	39.375
IM	TRUE	TRUE	Forest	37.1939
IM	TRUE	TRUE	Forest	17.717
IM	TRUE	TRUE	Forest	19.3841
IM	TRUE	FALSE	NA	36.556
IM	TRUE	TRUE	Grassland	18.6436
IM	TRUE	TRUE	Anthrome	26.5234
IM	TRUE	TRUE	Anthrome	24.6977
IM	TRUE	TRUE	Anthrome	24.7157
IM	TRUE	FALSE	Anthrome	27.2471
IM	TRUE	FALSE	Forest	16.0767
IM	TRUE	FALSE	Forest	14.046
IM	TRUE	FALSE	Forest	13.2281
IM	TRUE	TRUE	Forest	13.9839
IM	TRUE	TRUE	Forest	16.7932
IM	TRUE	TRUE	Forest	15.9455
IM	TRUE	TRUE	Anthrome	14.1462
IM	TRUE	FALSE	Anthrome	17.3143
IM	TRUE	FALSE	Anthrome	19.127
IM	TRUE	FALSE	Anthrome	19.6766
IM	TRUE	TRUE	Anthrome	16.532
IM	TRUE	FALSE	Anthrome	20.243
IM	TRUE	TRUE	Anthrome	17.0294
IM	TRUE	TRUE	Anthrome	15.1337
IM	TRUE	TRUE	Anthrome	19.9076
IM	TRUE	TRUE	Anthrome	18.5924
IM	TRUE	TRUE	Anthrome	17.3598
IM	TRUE	TRUE	Anthrome	19.5702
IM	TRUE	TRUE	Anthrome	16.7482
IM	TRUE	TRUE	Anthrome	17.0213
IM	TRUE	TRUE	Anthrome	22.3587
IM	TRUE	TRUE	Anthrome	17.9238
IM	TRUE	TRUE	Anthrome	17.7594
IM	TRUE	TRUE	Forest	28.3317
IM	TRUE	TRUE	Forest	27.0095
IM	TRUE	TRUE	NA	22.0276
IM	TRUE	FALSE	NA	16.4464
IM	TRUE	TRUE	Anthrome	29.4451
IM	TRUE	TRUE	Forest	14.8356
IM	TRUE	FALSE	Forest	16.7417
IM	TRUE	FALSE	Forest	12.5333
IM	TRUE	FALSE	Forest	14.7417
IM	TRUE	FALSE	Forest	13.6119
IM	TRUE	FALSE	Anthrome	9.15036
IM	TRUE	TRUE	Grassland	17.4651
IM	TRUE	TRUE	Forest	17.6772
IM	TRUE	TRUE	Anthrome	18.2508
IM	TRUE	TRUE	Anthrome	16.8777
IM	TRUE	TRUE	Anthrome	16.5832
IM	TRUE	TRUE	Anthrome	16.4857
IM	TRUE	TRUE	Anthrome	13.5692
IM	TRUE	TRUE	Anthrome	19.1246
IM	TRUE	TRUE	Anthrome	13.9508
IM	TRUE	TRUE	Anthrome	21.839
IM	TRUE	TRUE	Anthrome	17.4532
IM	TRUE	TRUE	Anthrome	18.7607
IM	TRUE	TRUE	Anthrome	21.1022
IM	TRUE	TRUE	Anthrome	18.3741
IM	TRUE	TRUE	Anthrome	20.6236
IM	TRUE	TRUE	Anthrome	17.1472
IM	TRUE	TRUE	Anthrome	19.5401
IM	TRUE	TRUE	Anthrome	18.5307
IM	TRUE	TRUE	Forest	47.6807
IM	TRUE	TRUE	Anthrome	20.943
IM	TRUE	FALSE	Anthrome	29.5783
IM	TRUE	FALSE	Anthrome	10.8005
IM	TRUE	FALSE	Anthrome	12.3678
IM	TRUE	FALSE	Anthrome	13.8751
IM	TRUE	FALSE	Forest	10.5
IM	TRUE	TRUE	Forest	13.307
IM	TRUE	TRUE	Forest	14.8215
IM	TRUE	TRUE	Forest	8.85276
IM	TRUE	TRUE	Forest	7.78954
IM	TRUE	FALSE	Forest	13.9735
IM	TRUE	TRUE	Forest	12.0775
IM	TRUE	TRUE	Forest	19.2508
IM	TRUE	TRUE	Anthrome	15.654
IM	TRUE	TRUE	Anthrome	16.4964
IM	TRUE	TRUE	Anthrome	15.5421
IM	TRUE	TRUE	Anthrome	16.68
IM	TRUE	TRUE	Anthrome	19.2942
IM	TRUE	TRUE	Anthrome	16.1909
IM	TRUE	TRUE	Anthrome	21.0203
IM	TRUE	TRUE	Anthrome	18.8028
IM	TRUE	TRUE	Anthrome	19.065
IM	TRUE	TRUE	Anthrome	22.2373
IM	TRUE	TRUE	Forest	17.1678
IM	TRUE	TRUE	Anthrome	20.4303
IM	TRUE	TRUE	Anthrome	24.4552
IM	TRUE	TRUE	Anthrome	24.3033
IM	TRUE	TRUE	Anthrome	25.3801
IM	TRUE	FALSE	Anthrome	27.5016
IM	TRUE	FALSE	Anthrome	21.1345
IM	TRUE	TRUE	Anthrome	21.0229
IM	TRUE	TRUE	Anthrome	14.9948
IM	TRUE	FALSE	Anthrome	10.8457
IM	TRUE	FALSE	Anthrome	11.3431
IM	TRUE	FALSE	Forest	8.19927
IM	TRUE	TRUE	Anthrome	17.5598
IM	TRUE	TRUE	Anthrome	18.8244
IM	TRUE	FALSE	Anthrome	19.9683
IM	TRUE	TRUE	Anthrome	17.6178
IM	TRUE	TRUE	Forest	17.0151
IM	TRUE	TRUE	Anthrome	21.6306
IM	TRUE	TRUE	Forest	19.2453
IM	TRUE	TRUE	Forest	20.5861
IM	TRUE	TRUE	Anthrome	25.7919
IM	TRUE	TRUE	Anthrome	28.8121
IM	TRUE	TRUE	NA	16.129
IM	TRUE	FALSE	Anthrome	26.5546
IM	TRUE	TRUE	Anthrome	26.6327
IM	TRUE	TRUE	Anthrome	27.9823
IM	TRUE	TRUE	Anthrome	29.5591
IM	TRUE	FALSE	Anthrome	24.5161
IM	TRUE	TRUE	Anthrome	23.6353
IM	TRUE	TRUE	Anthrome	25.4589
IM	TRUE	TRUE	Forest	15.8075
IM	TRUE	TRUE	Anthrome	18.7552
IM	TRUE	FALSE	Anthrome	12.5271
IM	TRUE	FALSE	Forest	9.47503
IM	TRUE	TRUE	Forest	7.86186
IM	TRUE	TRUE	Forest	16.4971
IM	TRUE	TRUE	Anthrome	18.8046
IM	TRUE	TRUE	Anthrome	17.7019
IM	TRUE	TRUE	Anthrome	19.2341
IM	TRUE	TRUE	Forest	16.3559
IM	TRUE	TRUE	Forest	17.2375
IM	TRUE	FALSE	Anthrome	21.6727
IM	TRUE	TRUE	Forest	18.4422
IM	TRUE	TRUE	Forest	16.5908
IM	TRUE	TRUE	Forest	21.2435
IM	TRUE	TRUE	NA	15.6139
IM	TRUE	FALSE	Anthrome	25.7071
IM	TRUE	TRUE	Anthrome	27.2549
IM	TRUE	TRUE	Anthrome	22.6139
IM	TRUE	TRUE	Anthrome	23.5328
IM	TRUE	TRUE	Forest	27.5586
IM	TRUE	TRUE	Anthrome	23.8613
IM	TRUE	TRUE	Anthrome	17.661
IM	TRUE	TRUE	Anthrome	17.3848
IM	TRUE	TRUE	Forest	18.5541
IM	TRUE	TRUE	Anthrome	22.4943
IM	TRUE	TRUE	Anthrome	22.4761
IM	TRUE	TRUE	Anthrome	26.2867
IM	TRUE	TRUE	Anthrome	27.1077
IM	TRUE	TRUE	Anthrome	20.0822
IM	TRUE	TRUE	Anthrome	21.2224
IM	TRUE	TRUE	Anthrome	16.5806
IM	TRUE	TRUE	Anthrome	19.3611
IM	TRUE	TRUE	Anthrome	20.6787
IM	TRUE	FALSE	Anthrome	19.8007
IM	TRUE	TRUE	Forest	17.8822
IM	TRUE	TRUE	Forest	18.6522
IM	TRUE	TRUE	Forest	21.5174
IM	TRUE	TRUE	Forest	20.4696
IM	TRUE	TRUE	Forest	19.4595
IM	TRUE	FALSE	NA	14.4834
IM	TRUE	TRUE	Anthrome	22.8469
IM	TRUE	TRUE	Anthrome	26.2204
IM	TRUE	TRUE	Anthrome	32.4857
IM	TRUE	TRUE	Anthrome	25.735
IM	TRUE	TRUE	Grassland	20.7901
IM	TRUE	TRUE	Anthrome	21.5689
IM	TRUE	TRUE	Forest	19.7609
IM	TRUE	TRUE	Forest	17.3525
IM	TRUE	TRUE	Forest	12.1659
IM	TRUE	TRUE	Forest	12.4076
IM	TRUE	TRUE	Forest	10.5061
IM	TRUE	TRUE	Forest	13.701
IM	TRUE	TRUE	Forest	14.3705
IM	TRUE	TRUE	Forest	10.521
IM	TRUE	TRUE	Forest	8.69329
IM	TRUE	TRUE	Forest	9.51152
IM	TRUE	TRUE	Anthrome	26.4665
IM	TRUE	FALSE	Forest	17.7373
IM	TRUE	TRUE	Forest	8.35228
IM	TRUE	TRUE	Forest	6.13902
IM	TRUE	TRUE	Forest	10.4324
IM	TRUE	TRUE	Anthrome	16.5405
IM	TRUE	FALSE	Anthrome	19.2212
IM	TRUE	TRUE	Anthrome	19.0945
IM	TRUE	TRUE	Anthrome	18.6188
IM	TRUE	TRUE	Anthrome	22.0166
IM	TRUE	TRUE	Anthrome	17.3139
IM	TRUE	TRUE	Forest	17.0056
IM	TRUE	TRUE	Anthrome	18.5499
IM	TRUE	TRUE	Forest	19.1503
IM	TRUE	FALSE	Forest	19.031
IM	TRUE	FALSE	Forest	19.6472
IM	TRUE	TRUE	Anthrome	18.8187
IM	TRUE	FALSE	Grassland	18.8296
IM	TRUE	FALSE	Anthrome	27.4563
IM	TRUE	TRUE	Anthrome	28.2755
IM	TRUE	TRUE	Forest	23.4592
IM	TRUE	TRUE	Anthrome	23.7854
IM	TRUE	TRUE	Anthrome	22.4558
IM	TRUE	TRUE	Forest	11.9566
IM	TRUE	TRUE	Forest	11.3195
IM	TRUE	TRUE	Forest	11.8465
IM	TRUE	FALSE	Forest	8.05905
IM	TRUE	TRUE	Forest	10.2115
IM	TRUE	TRUE	Anthrome	17.6249
IM	TRUE	TRUE	Anthrome	23.3741
IM	TRUE	TRUE	Anthrome	22.9165
IM	TRUE	TRUE	Forest	7.85562
IM	TRUE	TRUE	Forest	10.2851
IM	TRUE	TRUE	Anthrome	18.5016
IM	TRUE	TRUE	Anthrome	20.8861
IM	TRUE	TRUE	Anthrome	19.4995
IM	TRUE	FALSE	Anthrome	17.6821
IM	TRUE	FALSE	Anthrome	20.185
IM	TRUE	TRUE	Forest	18.768
IM	TRUE	TRUE	Forest	17.058
IM	TRUE	TRUE	Forest	19.134
IM	TRUE	TRUE	Forest	17.4477
IM	TRUE	TRUE	Forest	16.6217
IM	TRUE	FALSE	Anthrome	33.1283
IM	TRUE	FALSE	NA	15.0723
IM	TRUE	TRUE	Anthrome	27.2118
IM	TRUE	TRUE	Grassland	26.0057
IM	TRUE	TRUE	Forest	22.1598
IM	TRUE	TRUE	Forest	16.661
IM	TRUE	FALSE	Forest	6.75624
IM	TRUE	FALSE	Forest	5.9706
IM	TRUE	FALSE	Forest	12.8988
IM	TRUE	FALSE	Forest	14.4951
IM	TRUE	TRUE	Forest	17.2037
IM	TRUE	TRUE	Forest	14.4779
IM	TRUE	TRUE	Forest	10.5372
IM	TRUE	TRUE	Anthrome	20.3338
IM	TRUE	TRUE	Anthrome	18.6004
IM	TRUE	TRUE	Anthrome	20.5648
IM	TRUE	TRUE	Anthrome	18.7677
IM	TRUE	TRUE	Anthrome	18.6478
IM	TRUE	FALSE	Anthrome	18.0908
IM	TRUE	FALSE	Anthrome	26.6781
IM	TRUE	FALSE	Anthrome	28.9222
IM	TRUE	TRUE	NA	12.8231
IM	TRUE	FALSE	Anthrome	45.6233
IM	TRUE	TRUE	Grassland	25.0918
IM	TRUE	TRUE	Forest	23.1756
IM	TRUE	TRUE	Forest	17.6243
IM	TRUE	TRUE	NA	15.8288
IM	TRUE	TRUE	NA	17.3966
IM	TRUE	TRUE	NA	12.8741
IM	TRUE	FALSE	Forest	5.17534
IM	TRUE	FALSE	Forest	5.8629
IM	TRUE	TRUE	Forest	10.5541
IM	TRUE	FALSE	Forest	10.1384
IM	TRUE	TRUE	Anthrome	18.9508
IM	TRUE	TRUE	Anthrome	16.6639
IM	TRUE	FALSE	Anthrome	23.756
IM	TRUE	TRUE	Anthrome	20.6015
IM	TRUE	FALSE	Anthrome	19.2464
IM	TRUE	TRUE	Anthrome	19.871
IM	TRUE	TRUE	Anthrome	20.7193
IM	TRUE	TRUE	Anthrome	25.1103
IM	TRUE	TRUE	NA	21.1119
IM	TRUE	FALSE	Anthrome	28.615
IM	TRUE	FALSE	Anthrome	23.628
IM	TRUE	TRUE	Grassland	22.9076
IM	TRUE	TRUE	Forest	6.38892
IM	TRUE	TRUE	Forest	1.87903
IM	TRUE	FALSE	Anthrome	19.5265
IM	TRUE	TRUE	Anthrome	17.9222
IM	TRUE	TRUE	Anthrome	15.7341
IM	TRUE	TRUE	Anthrome	24.3598
IM	TRUE	FALSE	Anthrome	23.6818
IM	TRUE	FALSE	Anthrome	26.1296
IM	TRUE	TRUE	Anthrome	21.211
IM	TRUE	TRUE	Anthrome	20.7597
IM	TRUE	FALSE	NA	20.4498
IM	TRUE	FALSE	Anthrome	26.9121
IM	TRUE	TRUE	Anthrome	30.2032
IM	TRUE	TRUE	Anthrome	23.576
IM	TRUE	TRUE	Grassland	21.0934
IM	TRUE	TRUE	Forest	20.609
IM	TRUE	TRUE	Forest	23.129
IM	TRUE	TRUE	Forest	17.8408
IM	TRUE	FALSE	Anthrome	17.9201
IM	TRUE	FALSE	Anthrome	18.1081
IM	TRUE	FALSE	Anthrome	22.5178
IM	TRUE	TRUE	Anthrome	25.5744
IM	TRUE	TRUE	Forest	18.7768
IM	TRUE	TRUE	Forest	19.3148
IM	TRUE	TRUE	Forest	18.3941
IM	TRUE	FALSE	Anthrome	29.8501
IM	TRUE	FALSE	Forest	27.1687
IM	TRUE	FALSE	Anthrome	27.7672
IM	TRUE	FALSE	Anthrome	25.5062
IM	TRUE	TRUE	Anthrome	26.7906
IM	TRUE	TRUE	Grassland	24.2999
IM	TRUE	TRUE	Forest	24.7625
IM	TRUE	FALSE	Forest	21.4984
IM	TRUE	FALSE	Forest	20.3996
IM	TRUE	TRUE	NA	28.3824
IM	TRUE	FALSE	Anthrome	23.0989
IM	TRUE	FALSE	Anthrome	28.033
IM	TRUE	FALSE	Anthrome	28.2414
IM	TRUE	TRUE	Anthrome	28.699
IM	TRUE	TRUE	Forest	17.9813
[truncated: 6,673 more rows]
