# Supplementary material for: Uncertainty in identifying local extinctions: the distribution of missing data and its effects on biodiversity measures
Source: Biol Lett. 2016 Mar;12(3):20150824. doi: 10.1098/rsbl.2015.0824 (PMC4843216; doi:10.1098/rsbl.2015.0824)
Supplement: BoakesEtAlBiolLettersSupplMaterial2 [file rsbl20150824supp2.xlsx]

## Sheet: CountryData
Supplementary Material 2. Values of the percentage of data-absent cells, GPI, human population density, GDP per Capital and English language per country.
Country	Sovereign	DataAbsentCells	TotalSurveyedCells	PercentDataAbsentCells	GlobalPeaceIndex	PopulationDensity	GDPPerCapita2008	EnglishSpeaking
Afghanistan	Afghanistan	42	43	97.6744	161	26.8752	377	FALSE
Albania	Albania	5	7	71.4286	70	118.832	4370.5	FALSE
Algeria	Algeria	21	21	100	122	11.8309	4786.5	FALSE
Armenia	Armenia	0	9	0	134	113.055	3916.7	FALSE
Austria	Austria	1	36	2.77778	2	92.6142	51386.4	FALSE
Azerbaijan	Azerbaijan	8	34	23.5294	128	63.955	5574.6	FALSE
Bangladesh	Bangladesh	11	29	37.931	99	871.667	619.3	FALSE
Belgium	Belgium	1	14	7.14286	12	329.153	48561.4	FALSE
Bhutan	Bhutan	2	17	11.7647	47	39.7383	1818	FALSE
BosniaandHerzegovina	BosniaandHerzegovina	4	21	19.0476	55	51.6744	4846.1	FALSE
Brunei	Brunei	0	3	0	NA	48.8105	37094.9	TRUE
Bulgaria	Bulgaria	0	45	0	42	80.7142	7115.9	FALSE
Byelarus	Byelarus	28	36	77.7778	101	50.9065	6376.2	FALSE
Cambodia	Cambodia	3	28	10.7143	112	49.9943	742.6	TRUE
China	China	210	1416	14.8305	95	137.169	3441.2	FALSE
Croatia	Croatia	0	21	0	39	88.9023	15887.4	FALSE
Cyprus	Cyprus	2	4	50	34	80.0953	34950.4	FALSE
CzechRepublic	CzechRepublic	2	36	5.55556	18	131.487	22649.4	FALSE
Denmark	Denmark	0	19	0	6	109.39	64182	FALSE
Greenland	Denmark	2	2	100	34	0.0258618	30883	FALSE
Egypt	Egypt	15	26	57.6923	72	57.1094	2156.8	FALSE
Estonia	Estonia	0	22	0	35	34.9286	18087.7	FALSE
FaroeIslands	FaroeIslands	0	1	0	34	33.3315	48653	FALSE
Finland	Finland	1	143	0.699301	4	15.0732	53401.3	FALSE
France	France	2	228	0.877193	43	105.641	45415.8	FALSE
Georgia	Georgia	4	27	14.8148	153	80.0013	2918.7	FALSE
Germany	Germany	7	151	4.63576	16	228.684	45632.8	FALSE
Greece	Greece	2	55	3.63636	63	78.1745	31700.5	FALSE
Hungary	Hungary	0	39	0	22	111.125	15598.3	FALSE
Iceland	Iceland	11	36	30.5556	1	2.62501	55446.8	FALSE
India	India	356	568	62.6761	141	289.585	1042.1	TRUE
Indonesia	Indonesia	136	242	56.1983	54	99.0826	2178.2	FALSE
Iran	Iran	127	133	95.4887	115	39.5095	4899.3	FALSE
Iraq	Iraq	21	21	100	162	47.985	4472.1	FALSE
Ireland	Ireland	0	27	0	13	72.2928	60968.8	TRUE
Israel	Israel	2	7	28.5714	158	274.138	29268.7	TRUE
Italy	Italy	0	127	0	40	192.401	40659.7	FALSE
Japan	Japan	9	134	6.71642	5	337.077	37865.6	FALSE
Jordan	Jordan	6	7	85.7143	57	44.2487	3797.6	FALSE
Kazakhstan	Kazakhstan	129	144	89.5833	119	6.30267	8513.6	FALSE
Kuwait	Kuwait	1	1	100	29	96.5028	54540.4	FALSE
Kyrgyzstan	Kyrgyzstan	0	8	0	125	22.4676	966.4	FALSE
Laos	Laos	6	37	16.2162	49	20.4834	886.8	FALSE
Latvia	Latvia	0	24	0	59	41.8404	16383	FALSE
Lebanon	Lebanon	1	2	50	149	287.402	6887.1	TRUE
Libya	Libya	3	3	100	56	3.23694	14827.9	FALSE
Lithuania	Lithuania	7	28	25	38	58.3902	14961.7	FALSE
Macedonia	Macedonia	0	11	0	97	83.0935	4721.6	FALSE
Malaysia	Malaysia	66	94	70.2128	23	59.4253	8453.9	TRUE
Moldova	Moldova	0	14	0	90	133.273	1696	FALSE
Mongolia	Mongolia	106	127	83.4646	106	1.4291	2135.8	FALSE
Montenegro	Montenegro	2	5	40	89	46.2373	7325.7	FALSE
Morocco	Morocco	11	20	55	75	68.7563	2827.2	FALSE
Myanmar	Myanmar	123	158	77.8481	130	64.345	NA	FALSE
Nepal	Nepal	17	42	40.4762	80	135.29	477.9	FALSE
Netherlands	Netherlands	0	12	0	27	435.23	56628.8	FALSE
NorthKorea	NorthKorea	3	5	60	152	179.918	NA	FALSE
Norway	Norway	55	100	55	8	13.6563	96880.5	FALSE
Svalbard	Norway	4	13	30.7692	8	0.050826	NA	FALSE
Oman	Oman	6	13	46.1538	21	6.75051	23483.6	FALSE
Pakistan	Pakistan	110	182	60.4396	157	144.338	1018.4	TRUE
Philippines	Philippines	37	54	68.5185	128	221.314	1927.6	TRUE
Poland	Poland	3	121	2.47934	28	122.015	13906.2	FALSE
Portugal	Portugal	0	37	0	15	104.514	24815.6	FALSE
Romania	Romania	3	98	3.06122	31	99.4724	9949.2	FALSE
Russia	Russia	991	1284	77.1807	156	9.0095	11635.3	FALSE
SaudiArabia	SaudiArabia	24	40	60	121	9.23386	19714.4	FALSE
Serbia	Serbia	1	38	2.63158	79	113.14	6701.8	FALSE
Singapore	Singapore	0	1	0	20	5368.45	39722.1	TRUE
Slovakia	Slovakia	0	21	0	25	110.474	18588.9	FALSE
Slovenia	Slovenia	0	8	0	8	96.3881	27501.8	FALSE
SouthKorea	SouthKorea	11	18	61.1111	61	441.443	20474.9	FALSE
Spain	Spain	58	183	31.694	36	77.6543	35578.7	FALSE
SriLanka	SriLanka	3	28	10.7143	144	275.186	2011	TRUE
Sudan	Sudan	0	8	0	159	11.1281	1263.4	FALSE
Sweden	Sweden	65	157	41.4013	7	19.667	55746.8	FALSE
Switzerland	Switzerland	0	16	0	14	163.043	72119.6	FALSE
Syria	Syria	11	12	91.6667	109	74.735	NA	FALSE
Taiwan	Taiwan	2	14	14.2857	36	590.597	NA	FALSE
Tajikistan	Tajikistan	35	35	100	113	37.7938	709.4	FALSE
Thailand	Thailand	58	110	52.7273	139	111.277	4118.4	FALSE
Tunisia	Tunisia	4	6	66.6667	41	55.4704	4342.7	FALSE
Turkey	Turkey	38	66	57.5758	137	78.5923	10379.5	FALSE
Turkmenistan	Turkmenistan	47	52	90.3846	97	7.87954	3918.9	FALSE
Ukraine	Ukraine	9	212	4.24528	118	89.1968	3891	FALSE
UnitedArabEmirates	UnitedArabEmirates	0	10	0	32	28.9439	46402.6	FALSE
UnitedKingdom	UnitedKingdom	0	105	0	45	232.051	45167.7	TRUE
Uzbekistan	Uzbekistan	37	41	90.2439	116	46.7607	1023.1	FALSE
Vietnam	Vietnam	29	76	38.1579	52	217.702	1164.6	FALSE
WestBank	WestBank	2	3	66.6667	158	245.5	1855.5	FALSE
WesternSahara	WesternSahara	6	6	100	NA	0.825778	NA	FALSE
Yemen	Yemen	14	18	77.7778	140	36.0761	1400.6	FALSE
